# Supplementary material for: Integrative omics analysis of plant-microbe synergies in petroleum pollution remediation
Source: PeerJ. 2025 Jun 20;13:e19396. doi: 10.7717/peerj.19396 (PMC12184672; doi:10.7717/peerj.19396)
Supplement: Supplemental Information 6 [file peerj-13-19396-s006.csv]

ID	Metabolite	Metab ID	Library ID	level	KEGG Compound ID	M/Z	Retention time	Mode	Adducts	Formula	Fragmentation Score	Theoretical Fragmentation Score	Mass Error	CAS ID	RSD	M_1	M_2	M_3	M_4	M_5	M_6	QC01	QC02	QC03
pos_1004	Urocanic Acid	metab_6	HMDB0062562;PW_C000205;HMDB0000301;MJDBOTE0000716	B(i)	C00785	139.0502	0.9941	pos	M+H	C6H6N2O2	95.5	0	-0.0628146899022564	104-98-3;3465-72-3	0.00362412768698	6.625	6.638	6.855	6.896	6.98	6.151	6.809	6.81	6.812
pos_1009	Niacinamide	metab_11	PW_C001086;HMDB0001406	B(i)	C00153	123.0554	1.026	pos	M+H	C6H6N2O	63.8	0	1.3029059098836298	98-92-0	0.000941617537199	5.856	5.886	5.972	6.147	6.338	5.446	6.068	6.068	6.069
pos_102	Sclareol oxide	metab_23	HMDB0258180;HMDB0036827	B(ii)	C09183	280.2632	5.9537	pos	M+H, M+NH4, M+H-H2O	C18H30O	0	36.3	-1.03758750703558	515-03-7	0.00501976927397	7.543	7.705	7.459	7.566	7.639	7.668	7.582	7.586	7.585
pos_1046	4-Hydroxy-3-methyl-2-(2-propynyl)-2-cyclopentene-1-one	metab_52	HMDB0246651	B(ii)	-	323.1267	1.4645	pos	2M+Na	C9H10O2	0	56.2	4.2576631575760295	-	0.00776216278676	5.809	5.524	5.742	5.737	5.678	5.776	5.732	5.734	5.739
pos_105	PG(i-12:0/a-15:0)	metab_56	PW_C076274;HMDB0116656	B(ii)	C00344	675.4217	6.0488	pos	M+NH4, M+Na, M+H	C33H65O10P	0	44	1.37374051517275	-	0.0380709631038	5.25	5.652	5.432	5.911	5.636	5.801	5.698	5.718	5.731
pos_1053	2-Hydroxyphenylacetic Acid	metab_60	HMDB0000669;MJDBOTE0000611	B(i)	C05852	135.0441	1.5762	pos	M+H-H2O	C8H8O3	52.8	0	0.170322933424834	614-75-5	0.00216250289755	4.748	4.814	4.715	4.69	4.721	4.623	4.695	4.696	4.694
pos_1055	MDMA	metab_62	HMDB0041931;HMDB0254382	B(i)	C07577	194.1175	1.5841	pos	M+H	C11H15NO2	48	0	-0.376196094394581	42542-10-9;4764-17-4	0.00096625449756	6.497	6.568	6.461	6.492	6.508	6.461	6.495	6.494	6.494
pos_108	1-O-Isopentyl-3-O-octadec-2-enoyl glycerol	metab_89	HMDB0302897	B(ii)	-	427.3777	6.1362	pos	M+H, M+NH4, 2M+Na	C26H50O4	0	57.6	-1.18886045804541	-	0.00309672024805	8.109	8.293	8.111	8.154	8.216	8.117	8.15	8.149	8.152
pos_110	Sebacic Acid	metab_112	LMFA01170006;HMDB0000792;MJDBOTE0000540	B(i)	C08277	185.117	6.1362	pos	M+H-H2O, M+H, M+H-2H2O	C10H18O4	65.6	0	-1.24711487348397	111-20-6	0.0108724844818	5.926	6.139	5.942	5.979	6.049	5.962	5.985	5.979	5.988
pos_1101	Valine-betaxanthin	metab_114	HMDB0304749	B(ii)	-	311.1233	2.0541	pos	M+H	C14H18N2O6	0	59.8	-1.53135301600954	-	0.00684648122536	5.335	5.134	5.342	5.328	5.294	5.285	5.308	5.314	5.311
pos_1103	4-O-(Indole-3-acetyl)-D-glucopyranose	metab_116	HMDB0301785	B(ii)	C04197	379.1494	2.0702	pos	M+ACN+H	C16H19NO7	0	55.6	-1.61859166188553	52703-89-6	0.00478830799613	5.965	5.812	5.951	5.936	5.913	5.936	5.934	5.938	5.937
pos_1184	Vanillic acid	metab_205	HMDB0240266;HMDB0004815;HMDB0000484	B(i)	C06672	169.0495	2.8726	pos	M+H	C8H8O4	54.3	0	-0.462807601661539	121-34-6;499-76-3;3943-74-6	0.0111984765527	4.494	4.512	4.543	4.525	4.468	4.591	4.589	4.579	4.582
pos_1188	H-Arg(NO2)-Obzl	metab_209	HMDB0247381	B(ii)	-	342.1753	2.8805	pos	M+CH3OH+H	C13H19N5O4	0	40.5	-6.288574213772289	-	0.000935388219471	6.35	6.148	6.325	6.296	6.255	6.33	6.294	6.294	6.295
pos_1190	N(6)-Monobutyryladenosine	metab_212	HMDB0255286	B(ii)	-	697.2705	2.8884	pos	2M+Na	C14H19N5O5	0	71.9	5.981149906443799	-	0.00482006295852	6.552	6.322	6.515	6.495	6.425	6.5	6.498	6.497	6.501
pos_1199	Aminosalicylic Acid	metab_221	HMDB0014378	B(ii)	C02518	307.0918	2.968	pos	2M+H	C7H7NO3	0	39.9	-2.04757492394388	65-49-6	0.00205008411951	5.675	5.541	5.678	5.648	5.617	5.659	5.639	5.641	5.641
pos_12	Cellobioside	metab_222	HMDB0249793	B(ii)	-	372.1861	2.6343	pos	M+NH4, M+K, M+Na, M+H	C14H26O10	0	53.8	-0.9332125377860808	-	0.00360053502273	7.412	7.269	7.397	7.368	7.346	7.391	7.373	7.373	7.376
pos_1218	Farnesylcysteine	metab_243	HMDB0011627	B(ii)	C19691	326.2169	3.1269	pos	M+H	C18H31NO2S	0	33.6	6.299830131428809	68000-92-0	0.00842726834899	5.436	5.163	5.377	5.359	5.361	5.353	5.367	5.367	5.361
pos_1219	5'-O-beta-D-Glucosylpyridoxine	metab_244	HMDB0246884	B(ii)	C03996	395.1445	3.1907	pos	M+ACN+Na	C14H21NO8	0	52.9	6.09373028499317	-	0.0076942593788	5.727	5.45	5.654	5.595	5.554	5.686	5.645	5.651	5.648
pos_122	(2R,4S)-4-Carbamimidamido-3-acetamido-2-((1R,2R)-2-hydroxy-1-methoxy-3-(octanoyloxy)propyl)-3,4-dihydro-2H-pyran-6-carboxylic acid	metab_245	HMDB0250552	B(ii)	-	490.2855	3.1349	pos	M+NH4, M+Na, M+H	C21H36N4O8	0	50.1	-3.49728288908842	-	0.00291213708089	7.688	7.503	7.656	7.617	7.587	7.63	7.64	7.638	7.64
pos_1227	Leu-Leu-Tyr	metab_253	HMDB0304804	B(ii)	C11331	430.2276	3.2704	pos	M+Na	C21H33N3O5	0	40.3	-8.9003748469221	20368-24-5	0.00266879517621	6.484	6.199	6.439	6.374	6.329	6.43	6.409	6.409	6.411
pos_1232	Astromicin	metab_258	HMDB0248678	B(ii)	C17708	370.2431	3.326	pos	M+H-2H2O	C17H35N5O6	0	52.6	-4.28837386366988	55779-06-1	0.00836035573698	5.553	5.329	5.522	5.483	5.406	5.486	5.477	5.472	5.48
pos_1233	(+)-Abscisic Acid	metab_259	HMDB0035140	B(i)	C06082	265.1431	3.3419	pos	M+H	C15H20O4	58.5	0	-1.17669244337603	21293-29-8	0.00103099218096	5.179	4.924	5.068	5.095	5.102	5.098	5.098	5.098	5.099
pos_1259	6-Deoxy-4-O-(3,6-di-O-methyl-beta-D-glucopyranosyl)-2,3-di-O-methyl-alpha-L-mannopyranose	metab_287	HMDB0249889	B(ii)	-	400.2172	3.5963	pos	M+NH4	C16H30O10	0	54.7	-1.28978718257671	-	0.00330864382368	5.497	5.056	5.391	5.303	5.291	5.399	5.364	5.364	5.367
pos_1262	20-Hydroxy-leukotriene E4	metab_291	LMFA03020025;LMFA03020062;HMDB0012639	B(ii)	C03577	488.2694	3.6361	pos	M+CH3OH+H	C23H37NO6S	0	56.6	3.90126288701993	111844-33-8	0.00340770994515	6.247	6.04	6.212	6.17	6.134	6.193	6.188	6.191	6.19
pos_1278	3-(6'-methylthio)hexylmalate	metab_308	HMDB0304111	B(ii)	C17227	542.2126	3.7715	pos	2M+NH4	C11H18O5S-2	0	36.4	7.2704930061393	-	0.00545489019251	5.993	5.649	5.93	5.899	5.827	5.92	5.882	5.887	5.885
pos_1280	(2S)-2-Cyclopentyl-2-[4-[(2,4-dimethylpyrido[2,3-b]indol-9-yl)methyl]phenyl]-N-[(1S)-2-hydroxy-1-phenylethyl]acetamide	metab_311	HMDB0258043	B(ii)	-	532.2958	3.7794	pos	M+H	C35H37N3O2	0	33	-0.129367957277239	-	0.00256323325469	6.323	6.123	6.279	6.249	6.218	6.274	6.26	6.261	6.259
pos_1285	Erythromycylamine	metab_316	HMDB0251939	B(ii)	-	379.2482	3.827	pos	M+H+Na	C37H70N2O12	0	68.2	9.61349781167782	-	0.00703772745095	6.878	6.713	6.884	6.834	6.808	6.856	6.842	6.846	6.848
pos_1300	Lysyl-Phenylalanine	metab_334	HMDB0028958;HMDB0304786	B(ii)	-	650.3593	3.9624	pos	2M+ACN+Na	C15H23N3O3	0	31.8	-7.38403642071011	6235-35-4	0.000380213210835	6.374	6.091	6.36	6.296	6.268	6.349	6.33	6.33	6.33
pos_1306	Roxithromycin	metab_340	HMDB0014916;PW_C009245;MJDBOTE0001497	B(ii)	C13173	430.2641	4.0342	pos	M+H+Na	C41H76N2O15	0	48.4	8.48620951783784	80214-83-1	0.00678638869293	7.199	7.05	7.2	7.145	7.136	7.184	7.156	7.157	7.162
pos_131	S-Petasin	metab_344	HMDB0257423	B(ii)	-	357.1465	7.213	pos	M+Na, M+ACN+Na, 2M+Na	C19H26O3S	0	59.7	-8.80984069149348	-	0.0361786420915	6.444	6.349	6.452	6.428	6.409	6.415	6.402	6.429	6.429
pos_1363	Polymyxin B2	metab_403	HMDB0256683	B(ii)	-	606.3686	4.4811	pos	M+H+Na	C55H96N16O13	0	52.8	5.42436703041067	-	0.00837893090904	7.11	6.957	7.111	7.09	7.06	7.137	7.097	7.093	7.1
pos_1392	postin	metab_435	HMDB0005772	B(ii)	-	560.3259	4.6651	pos	M+ACN+Na	C22H40N8O5	0	47.7	-4.072082147930351	103745-46-6	0.0328774925459	5.755	5.496	5.693	5.655	5.625	5.727	5.68	5.681	5.655
pos_1407	2-(L-Menthoxy)ethanol	metab_452	HMDB0303254	B(ii)	-	218.2113	4.753	pos	M+NH4	C12H24O2	0	30.5	-0.5846333991134061	-	0.00179002593769	6.698	6.55	6.808	6.661	6.524	6.613	6.661	6.661	6.662
pos_1433	Digoxigenin bisdigitoxoside	metab_481	HMDB0060818	B(ii)	-	692.4053	4.8572	pos	M+ACN+H	C35H54O11	0	55.8	7.4055217543463	-	0.00491081742099	5.597	5.299	5.404	5.468	5.423	5.46	5.449	5.447	5.451
pos_1439	Histidylcysteine	metab_487	HMDB0028882	B(ii)	-	259.0879	4.8811	pos	M+H	C9H14N4O3S	0	57.4	7.78225809826063	116833-93-3	0.00680477904568	5.012	4.897	5.722	5.589	5.251	4.767	5.41	5.41	5.405
pos_1462	Floionolic acid	metab_513	HMDB0034295;LMFA02000147	B(ii)	C19621	350.2896	4.9446	pos	M+NH4	C18H36O5	0	53.6	-1.55571932809979	17705-68-9	0.00354937518775	5.21	5.396	5.426	5.374	5.155	5.108	5.321	5.318	5.321
pos_1481	Veratrine	metab_534	HMDB0259783	B(ii)	-	574.3425	5.0164	pos	M+H-H2O	C32H49NO9	0	38.1	8.540600483335231	-	0.00338487477634	5.83	5.48	5.784	5.744	5.708	5.745	5.758	5.755	5.758
pos_1487	Neuraminic acid	metab_540	HMDB0000830	B(ii)	C06469	331.1088	5.0878	pos	M+ACN+Na	C9H17NO8	0	43.2	-8.85196608451208	114-04-5	0.0557711276278	3.946	3.513	4.976	4.751	4.308	3.58	4.595	4.589	4.55
pos_149	Pentaethylene glycol	metab_543	HMDB0256256	B(i)	-	239.1487	2.1498	pos	M+H, M+Na, M+NH4	C10H22O6	74.7	0	-0.922012809987295	-	0.00411050512407	7.247	7.064	7.233	7.199	7.179	7.226	7.201	7.202	7.204
pos_1503	5b-Cyprinol sulfate	metab_559	PW_C002990;HMDB0006888	B(ii)	C05468	574.3427	5.2625	pos	M+ACN+H	C27H48O8S	0	38	3.59439840429187	-	0.00229178705526	6.169	5.901	6.112	6.107	6.056	6.09	6.098	6.099	6.097
pos_1505	Moxifloxacin	metab_561	HMDB0014363	B(ii)	C07663	465.1935	5.2865	pos	M+ACN+Na	C21H24FN3O4	0	45	6.66935578326257	151096-09-2;354812-41-2	0.0305429891495	5.408	5.072	5.325	5.36	5.278	5.426	5.312	5.312	5.335
pos_1514	Medicagenic acid 3-O-beta-D-glucoside	metab_571	HMDB0034552	B(ii)	-	706.4204	5.3734	pos	M+ACN+H	C36H56O11	0	32.5	6.45861986258566	49792-23-6	0.0224142094685	5.291	5.087	5.344	5.317	5.329	5.292	5.31	5.305	5.291
pos_1530	Humulene	metab_588	HMDB0036467;HMDB0304691;HMDB0248192;LMPR0103110001	B(i)	C09684	249.157	5.4923	pos	M+2Na-H	C15H24	31.3	0	-9.80560296306682	6753-98-6	0.0198743662482	5.464	5.688	5.458	5.543	5.619	5.527	5.522	5.535	5.538
pos_1531	Ascorbyl stearate	metab_589	LMFA07010789;HMDB0038242	B(ii)	-	475.3247	5.4923	pos	M+CH3OH+H	C24H42O7	0	40.3	-4.090720387456121	10605-09-1	0.00803360894547	5.549	5.735	5.591	5.657	5.704	5.643	5.65	5.657	5.653
pos_1532	N-Carboxyacetyl-D-phenylalanine	metab_590	HMDB0039102	B(ii)	-	216.0654	5.5003	pos	M+H-2H2O	C12H13NO5	0	33.6	-0.595973691892167	-	0.0533500154035	4.694	4.52	4.683	4.665	4.647	4.65	4.651	4.654	4.692
pos_1534	2-Amino-4-oxo-6-(1',2',3'-trihydroxypropyl)-diquinoid-7,8-dihydroxypterin	metab_592	HMDB0012144	B(ii)	C05253	353.1203	5.5003	pos	M+ACN+Na	C9H15N5O6	0	33.9	8.05048887179031	-	0.0125069947065	4.868	4.718	4.819	4.885	4.875	4.804	4.805	4.795	4.798
pos_1543	Blumenol C O-[apiosyl-(1->6)-glucoside]	metab_602	HMDB0031936	B(ii)	-	505.261	5.5479	pos	M+H	C24H40O11	0	60.5	-6.52768070661064	177261-68-6	0.0116526156496	5.659	5.431	5.597	5.613	5.556	5.633	5.583	5.583	5.592
pos_1555	2,3-Dihydroxycarbamazepine	metab_615	HMDB0060673;PW_C040552	B(ii)	C16603	233.0724	5.5878	pos	M+H-2H2O	C15H12N2O3	0	41.6	5.55970100469229	-	0.00962690862908	5.005	4.775	5.269	5.181	5.007	4.553	5.096	5.104	5.099
pos_1557	MG(13:0/0:0/0:0)	metab_617	HMDB0072845	B(ii)	-	306.2634	5.5878	pos	M+NH4	C16H32O4	0	46.6	-1.61873698709332	-	0.0102158285598	5.332	5.565	5.519	5.553	5.441	5.257	5.476	5.479	5.485
pos_1578	Blumenol C O-[rhamnosyl-(1->6)-glucoside]	metab_640	HMDB0031935	B(ii)	-	519.2775	5.6355	pos	M+H	C25H42O11	0	41.7	-4.88759435117877	177261-67-5	0.0265099285282	5.28	4.925	5.476	5.372	5.244	5.386	5.363	5.344	5.366
pos_1580	Palmitic acid	metab_643	LMFA01010001;HMDB0303203;PW_C000145;HMDB0000220	B(ii)	C00249	274.2737	5.643	pos	M+NH4	C16H32O2	0	58.8	-1.21923079114409	57-10-3	0.00137287271547	7.902	8.018	7.907	7.893	7.899	7.924	7.907	7.907	7.908
pos_1585	N,N-Dimethyldodecylamine-N-oxide	metab_647	-	B(i)	-	230.2477	5.659	pos	M+H	C14H31NO	79.3	0	-0.754729851826123	-	0.00123274695186	6.282	6.419	6.258	6.304	6.278	6.215	6.268	6.268	6.269
pos_1586	16-Hydroxyhexadecanoic acid	metab_648	HMDB0006294	B(ii)	C18218	290.2686	5.659	pos	M+NH4	C16H32O3	0	81.2	-1.22043521481021	506-13-8	0.00134623110705	7.178	7.519	7.222	7.39	7.418	7.145	7.324	7.324	7.325
pos_1587	Theasapogenol E	metab_649	HMDB0034518	B(ii)	-	487.3412	5.659	pos	M+H-H2O	C30H48O6	0	38.9	-1.12513489058397	15399-41-4	0.0202170861504	5.697	5.452	5.65	5.538	5.565	5.679	5.576	5.593	5.579
pos_1590	Heptadecanoic acid	metab_653	HMDB0002259;HMDB0006210;HMDB0006497;LMFA01010017	B(ii)	-	288.2894	5.667	pos	M+NH4	C17H34O2	0	63.6	-1.22519719057039	106182-29-0;3546-17-6;506-12-7	0.00192949412509	6.392	6.458	6.332	6.382	6.49	6.376	6.4	6.4	6.398
pos_1600	Sphinganine	metab_665	HMDB0242634;LMSP01020001;HMDB0000269;PW_C000184	B(i)	C00836	302.305	5.6909	pos	M+H	C18H39NO2	82.5	0	-1.11917290758695	764-22-7	0.00178241208848	7.152	7.325	7.091	7.019	7.058	7.23	7.114	7.113	7.115
pos_1604	Methantheline	metab_669	HMDB0015075	B(ii)	C07849	703.365	5.6909	pos	2M+Na	C21H26NO3+	0	61.3	-9.89590750964616	5818-17-7	0.0324064512788	5.443	5.381	5.507	5.408	5.477	5.439	5.441	5.444	5.467
pos_1627	Momordol	metab_692	HMDB0029804	B(ii)	-	485.3254	5.7547	pos	M+2Na-H	C26H48O5	0	32.3	9.21826659558063	189156-42-1	0.00738696440125	6.152	5.959	6.13	6.094	6.077	6.119	6.103	6.107	6.11
pos_1636	Behenic acid	metab_701	HMDB0000944;HMDB0304269;LMFA01010022	B(ii)	C08281	358.3675	5.7862	pos	M+NH4	C22H44O2	0	34.2	-1.21428662140495	112-85-6	0.00146602863219	6.557	6.682	6.513	6.434	6.488	6.63	6.516	6.515	6.515
pos_1651	DHAP(18:0)	metab_718	PW_C006772;HMDB0011133	B(ii)	C03805	469.2943	5.8022	pos	M+CH3OH+H	C21H41O7P	0	36.5	4.27575037962191	-	0.00641300135171	6.782	6.651	6.758	6.74	6.728	6.736	6.731	6.734	6.736
pos_1655	Carotol	metab_722	HMDB0036579	B(ii)	C09628	240.2319	5.8101	pos	M+NH4	C15H26O	0	66.2	-1.1497290896419798	465-28-1	0.00211970818957	6.482	6.497	6.727	6.709	6.581	6.039	6.597	6.597	6.598
pos_1659	Phaseic acid	metab_726	HMDB0302844	B(ii)	C09707	281.1381	5.8181	pos	M+H	C15H20O5	0	38.4	-0.981602014264516	24394-14-7	0.00887599059942	5.349	5.547	5.408	5.649	5.449	5.518	5.456	5.456	5.449
pos_169	D-Pantothenoyl-L-cysteine	metab_759	PW_C002959;HMDB0006834	B(ii)	C04079	323.1268	0.6097	pos	M+H, M+Na, M+K	C12H22N2O6S	0	36.5	-1.03286571278958	-	0.00211897605531	6.284	6.206	6.175	6.129	6.043	6.289	6.149	6.15	6.148
pos_1708	2-(Methylthio)benzothiazole	metab_780	HMDB0303335	B(i)	C10910	182.0092	5.8659	pos	M+H	C8H7NS2	88.8	0	-0.5673460703163979	-	0.0128017857457	5.11	5.332	5.142	5.208	5.289	5.167	5.189	5.19	5.199
pos_172	PE(22:4(7Z,10Z,13Z,16Z)/20:3(8Z,11Z,14Z)-2OH(5,6))	metab_792	HMDB0284068	B(ii)	-	436.7742	4.074	pos	M+H+Na, M+2Na, M+Na	C47H80NO10P	0	31	-0.0087077781323062	-	0.0011508400713	6.816	6.619	6.817	6.758	6.729	6.802	6.771	6.771	6.772
pos_173	PE(20:4(8Z,11Z,14Z,17Z)-2OH(5S,6R)/DiMe(13,5))	metab_802	HMDB0284933	B(ii)	-	458.7872	4.1459	pos	M+H+Na, M+2Na, M+Na	C49H84NO11P	0	33.3	-0.223965966583267	-	0.00227186378905	6.764	6.57	6.757	6.711	6.688	6.758	6.721	6.721	6.723
pos_174	PE(20:5(7Z,9Z,11E,13E,17Z)-3OH(5,6,15)/DiMe(13,5))	metab_813	HMDB0284929	B(ii)	-	465.777	4.1778	pos	M+H+Na, M+2Na, M+Na	C49H82NO12P	0	31.9	0.0923355632074043	-	0.0101138550213	6.921	6.71	6.894	6.851	6.818	6.886	6.868	6.863	6.871
pos_175	PE(6 keto-PGF1alpha/22:6(4Z,7Z,10Z,13Z,16Z,19Z))	metab_824	HMDB0284367	B(ii)	-	450.7535	4.1459	pos	M+H+Na, M+2Na, M+Na	C47H76NO12P	0	40	0.0683931893957726	-	0.0044651875149	6.576	6.391	6.54	6.533	6.49	6.527	6.516	6.513	6.517
pos_1753	Scymnol	metab_828	HMDB0258186;LMST04030173	B(ii)	C16260	486.3782	5.8899	pos	M+NH4	C27H48O6	0	44.5	-1.62043908545798	6785-34-8	0.00278674903192	5.822	5.729	5.769	5.768	5.848	5.802	5.806	5.806	5.804
pos_1761	PS(15:0/20:0)	metab_837	HMDB0112327;LMGP03010150;PW_C060725	B(ii)	C02737	760.5413	5.8979	pos	M+H-H2O	C41H80NO10P	0	50	-9.571949086119009	-	0.00189230768412	6.263	6.147	6.324	6.305	6.153	6.304	6.275	6.275	6.277
pos_1772	Octaethyleneglycol monododecyl ether	metab_849	HMDB0246126	B(ii)	-	556.4413	5.9138	pos	M+NH4	C28H58O9	0	36.2	-1.06741271079655	-	0.0154592803311	6.56	6.458	6.642	6.594	6.516	6.512	6.551	6.561	6.564
pos_18	Digitoxigenin bisdigitoxide	metab_876	HMDB0251275	B(ii)	-	652.4107	3.6202	pos	M+2H, M+H+Na, M+NH4, M+H	C35H54O10	0	51.9	8.12416532464264	-	0.0016075214751	7.417	7.223	7.395	7.364	7.33	7.391	7.374	7.374	7.375
pos_1809	Alpha-Terpineol propanoate	metab_887	HMDB0032052	B(ii)	-	228.1956	5.9774	pos	M+NH4	C13H22O2	0	46.7	-0.978538997620448	80-27-3	0.0359723865021	5.38	5.694	5.201	5.522	5.708	5.354	5.916	5.942	5.945
pos_1818	3-Methyl-2-cyclohexen-1-one	metab_897	HMDB0031541	B(ii)	-	128.107	5.9934	pos	M+NH4	C7H10O	0	30.1	0.487482308343542	1193-18-6	0.00355379192732	5.516	5.676	5.481	5.538	5.615	5.538	5.553	5.554	5.556
pos_1819	D-(+)-dihydrocarvone	metab_898	HMDB0302236	B(ii)	C11398	170.1538	5.9934	pos	M+NH4	C10H16O	0	55.1	-0.633372915824623	-	0.00749275587856	5.117	5.278	5.028	5.126	5.216	5.21	5.167	5.16	5.163
pos_1820	11-Aminoundecanoic Acid	metab_900	HMDB0032669	B(i)	C19325	184.1695	5.9934	pos	M+H-H2O	C11H23NO2	67.5	0	-0.407425337177216	2432-99-7;211486-12-3	0.0211748418985	5.237	5.382	5.153	5.274	5.345	5.358	5.32	5.321	5.304
pos_1821	(E)-6,10-Dimethyl-9-methylene-5-undecen-2-one	metab_901	HMDB0035862	B(ii)	-	226.2163	5.9934	pos	M+NH4	C14H24O	0	49.9	-1.02444179636994	64854-44-0	0.00096194101364	5.43	5.553	5.363	5.425	5.491	5.495	5.447	5.447	5.446
pos_1824	Isophorone	metab_903	HMDB0031195	B(i)	C14743	156.1383	6.0014	pos	M+NH4	C9H14O	51.6	0	-0.223631750008905	78-59-1	0.00134575167056	5.396	5.552	5.361	5.444	5.479	5.448	5.432	5.432	5.431
pos_1826	Manoyl oxide	metab_905	HMDB0302821	B(ii)	C21725	308.2945	6.0093	pos	M+NH4	C20H34O	0	54.4	-1.1557228080434798	-	0.0213026952985	5.194	5.266	5.038	5.139	5.248	5.226	5.13	5.145	5.148
pos_1827	Dodemorph	metab_906	-	B(i)	C18786	563.5503	6.0093	pos	2M+H	C18H35NO	39.6	0	-1.27321490224677	1593-77-7	0.023844922137	5.753	5.91	5.544	5.715	5.827	5.838	5.726	5.743	5.746
pos_1838	Octadecanamide	metab_917	HMDB0034146;LMFA08010003	B(ii)	C13846	284.2943	6.0647	pos	M+H	C18H37NO	0	54.2	-1.8539957761461296	124-26-5	0.00321264465599	6.767	7.058	6.772	6.863	6.959	6.833	6.861	6.86	6.863
pos_1844	5-((6-((Aminomethyl)amino)-1-oxohexyl)amino)pentanoic acid	metab_924	HMDB0258266	B(ii)	-	608.3841	6.0727	pos	2M+ACN+Na	C12H24N4O3	0	39.2	-2.45825299738825	-	0.0144293925464	5.888	5.569	5.805	5.665	5.777	5.664	5.776	5.764	5.766
pos_1865	Octanoate	metab_944	HMDB0303345;HMDB0304443;HMDB0000482	B(ii)	C06423	287.2212	6.1441	pos	2M+H	C8H15O2-	0	31.7	-1.65996890878817	124-07-2;74-81-7;124-07-2	0.00865888566765	5.714	5.924	5.738	5.76	5.857	5.756	5.775	5.776	5.782
pos_1875	DG(16:1(9Z)/15:0/0:0)	metab_952	PW_C003177;HMDB0007126	B(ii)	C00165	570.5083	6.2155	pos	M+NH4	C34H64O5	0	61.4	-1.69021890332208	-	0.0304599731502	5.692	5.773	5.661	5.741	5.884	5.621	5.643	5.624	5.65
pos_1878	Oleandomycin	metab_955	LMPK04000007;HMDB0255932	B(ii)	C01946	652.4104	6.2472	pos	M+H-2H2O	C35H61NO12	0	52.3	7.103865913107719	3922-90-5	0.00584255083123	6.183	5.973	6.19	6.155	6.152	6.093	6.184	6.179	6.184
pos_1891	Leucomycin	metab_968	HMDB0254035	B(ii)	C14064	666.3898	6.2871	pos	M+H-2H2O	C35H59NO13	0	53	7.15022893858246	1392-21-8	0.00524265600584	6.22	6.072	6.222	6.189	6.199	6.198	6.218	6.217	6.221
pos_1897	Menthol-glucoronide	metab_972	HMDB0060004	B(ii)	-	671.3447	6.3031	pos	2M+K	C16H28O6	0	80.4	6.964187798924849	-	0.01340176513	5.714	5.418	5.742	5.673	5.676	5.68	5.721	5.711	5.711
pos_1936	Phytosphingosine	metab_1014	HMDB0004610;LMSP01030001	B(ii)	C12144	340.2816	6.3747	pos	M+Na	C18H39NO3	0	50.3	-1.8557299245698704	554-62-1	0.0676879788937	5.552	5.443	5.639	5.538	5.514	5.537	5.546	5.563	5.505
pos_1947	Nonadecanoic acid	metab_1026	LMFA01010019;HMDB0000772	B(ii)	C16535	316.3206	6.3907	pos	M+NH4	C19H38O2	0	39.4	-1.28539463345127	646-30-0	0.00639013974373	5.383	5.528	5.332	5.418	5.557	5.39	5.438	5.432	5.435
pos_1948	Polyoxyethylene 40 monostearate	metab_1027	HMDB0032477	B(ii)	-	346.331	6.3907	pos	M+NH4	C20H40O3	0	68.2	-1.60654235714733	9004-99-3	0.00550139230856	6.539	6.869	6.497	6.509	6.622	6.626	6.588	6.583	6.586
pos_1949	22-Hydroxydocosanoic acid	metab_1028	HMDB0304091;HMDB0302963	B(ii)	C19623	374.3623	6.3907	pos	M+NH4	C22H44O3	0	57.4	-1.5281405706068798	-	0.00823826218642	5.916	6.249	5.956	5.854	5.947	6.104	5.994	5.986	5.989
pos_1961	Netilmicin	metab_1042	HMDB0015090;PW_C009396	B(ii)	C07657	489.3147	6.4147	pos	2M+3H2O+2H	C21H41N5O7	0	47.1	5.32733833997416	56391-56-1	0.00763685087608	5.773	5.662	5.791	5.797	5.829	5.84	5.776	5.776	5.782
pos_1970	7,8-diaminopelargonate	metab_1052	HMDB0304236	B(ii)	C01037	171.1491	6.4307	pos	M+H-H2O	C9H20N2O2	0	50	-0.445083930441724	-	0.0112971990627	5.177	5.43	5.199	5.252	5.356	5.243	5.25	5.256	5.259
pos_1971	(3R,5Z)-5-Octene-1,3-diol	metab_1053	HMDB0030368;LMFA05000556	B(ii)	-	306.2634	6.4307	pos	2M+NH4	C8H16O2	0	41	-1.6642896779748702	130272-38-7	0.00961536076256	4.882	5.005	4.982	4.951	4.878	4.739	4.911	4.912	4.904
pos_199	2-Furanmethanol	metab_1073	HMDB0013742	B(i)	C20441	99.0445	0.3377	pos	M+H-H2O, M+H	C5H6O2	45.7	0	4.08258717957882	98-00-0	0.0101411280296	5.914	6.024	5.892	5.901	5.88	5.864	5.893	5.894	5.886
pos_1992	CL(8:0/11:0/13:0/i-14:0)	metab_1076	HMDB0118122	B(ii)	-	562.342	6.4387	pos	M+H+Na	C55H106O17P2	0	47.3	-2.68713756968914	-	0.0328549650766	5.54	5.452	5.581	5.55	5.589	5.545	5.516	5.517	5.541
pos_2013	3-Gonal	metab_1101	HMDB0245878	B(ii)	-	278.2475	6.4626	pos	M+NH4	C18H28O	0	32	-1.3675117508619898	-	0.0548238566969	4.983	5.169	4.9	5.093	5.121	5.1	5.03	5.03	5.07
pos_2019	5-Oxoicosa-3,6,8-trienoic acid	metab_1107	HMDB0260375	B(ii)	-	658.5072	6.4626	pos	2M+NH4	C20H32O3	0	41.8	4.7491858181847	-	0.0190802118482	5.626	5.385	5.664	5.726	5.588	5.515	5.659	5.659	5.644
pos_2026	Sphingosylphosphorylcholine	metab_1115	HMDB0006482;HMDB0258420	B(ii)	C03640	487.3233	6.4784	pos	M+Na	C23H49N2O5P	0	31.1	-8.32081063048324	1670-26-4	0.00683753645849	5.996	5.679	6.063	5.978	5.83	6.053	5.979	5.985	5.979
pos_2048	Butyl 4-[(2-ethoxy-4-oxo-6,7,8,9-tetrahydroquinolizine-1-carbonyl)amino]benzoate	metab_1135	-	B(i)	-	413.2111	6.6052	pos	M+H	C23H28N2O5	87.1	0	9.80737319590704	-	0.0553409936774	5.623	5.657	5.71	5.773	5.701	5.695	5.689	5.728	5.734
pos_2068	15-Methylpalmitate	metab_1154	HMDB0061709;HMDB0241917	B(ii)	-	288.2895	6.978	pos	M+NH4	C17H34O2	0	31.9	-0.9133781957697852	-	0.0796820059294	4.341	4.182	4.012	3.946	4.479	3.884	4.357	4.298	4.362
pos_2084	2-Aminopurine	metab_1170	HMDB0245025	B(ii)	-	177.0882	7.1893	pos	M+ACN+H	C5H5N5	0	62.4	-1.03724472635653	-	0.00816948026631	5.444	5.527	5.444	5.461	5.499	5.436	5.442	5.437	5.444
pos_2096	DG(i-24:0/8:0/0:0)	metab_1183	PW_C064601;HMDB0094522	B(ii)	C00165	551.5026	7.205	pos	M+H-H2O	C35H68O5	0	70.8	-1.40766950912597	-	0.12008531104	5.095	5.203	5.098	5.031	5.088	4.966	5.047	4.957	5.055
pos_2110	(-)-Arctigenin	metab_1200	HMDB0030087	B(ii)	C10545	411.1182	7.221	pos	M+K	C21H24O6	0	43.2	-5.90643296944525	7770-78-7	0.0370411935996	5.481	5.387	5.536	5.471	5.468	5.492	5.463	5.469	5.493
pos_2169	Aminoacetone	metab_1263	PW_C001435;HMDB0002134	B(ii)	C01888	74.0606	7.3241	pos	M+H	C3H7NO	0	54.4	7.0891400453350695	298-08-8	0.00337429750024	5.142	5.289	5.127	5.173	5.214	5.133	5.162	5.161	5.164
pos_2174	Oxindole	metab_1269	HMDB0244886;HMDB0061918	B(i)	C12312	134.0601	7.404	pos	M+H	C8H7NO	89.1	0	0.114771002823867	59-48-3	0.008481468346	5.079	5.225	5.064	5.099	5.151	5.074	5.105	5.101	5.108
pos_2178	L-Hypoglycin A	metab_1273	HMDB0029427	B(ii)	C08287	106.0654	7.4675	pos	M+H-2H2O	C7H11NO2	0	34.4	2.05864011625192	156-56-9	0.00436766422841	5.178	5.351	5.167	5.214	5.269	5.202	5.202	5.202	5.205
pos_2199	Beta-Thujaplicin	metab_1296	HMDB0035213	B(ii)	C09904	165.091	8.0006	pos	M+H	C10H12O2	0	44.4	-0.0847040234598446	499-44-5	0.0197629031349	5.253	5.39	5.273	5.271	5.278	5.213	5.248	5.248	5.233
pos_2201	(S)-5-Hydroxymethyl-2[5H]-furanone	metab_1300	-	B(i)	-	115.0392	8.0006	pos	M+H	C5H6O3	30.1	0	2.03524797524553	-	0.0131410178113	5.04	5.131	5.017	5.033	5.003	5.005	5.037	5.026	5.028
pos_2205	2-Methyl-3-oxopropanoic acid	metab_1304	HMDB0304000;HMDB0001172	B(ii)	C00349	85.0288	7.9767	pos	M+H-H2O	C4H6O3	0	33.7	3.76642761254204	6236-08-4	0.00828175593439	4.71	4.804	4.683	4.68	4.665	4.639	4.698	4.695	4.691
pos_2216	2-Aminobenzoic Acid	metab_1316	HMDB0001123;PW_C000877	B(i)	C00108	120.0446	7.6344	pos	M+H-H2O	C7H7NO2	53.3	0	1.36923115412324	118-92-3	0.0032115874787	5.326	5.491	5.312	5.359	5.404	5.33	5.357	5.356	5.359
pos_2224	Ganglioside GM1 (d18:0/12:0)	metab_1325	HMDB0011875	B(ii)	-	732.404	7.4994	pos	M+2H	C68H122N2O31	0	32.4	-6.576797544357519	-	0.0751598135177	6.68	6.593	6.733	6.723	6.696	6.646	6.688	6.699	6.637
pos_2236	Aniline	metab_1338	HMDB0003012	B(i)	C00292	94.0655	7.34	pos	M+H	C6H7N	57	0	4.42023331037592	62-53-3	0.00584544210536	5.948	6.072	5.914	5.94	5.953	5.898	5.942	5.937	5.939
pos_2239	Policapram	metab_1341	HMDB0256664	B(ii)	C19492	98.0968	7.2925	pos	M+H-H2O	C6H13NO	0	69.9	3.08705614625274	25038-54-4	0.00536774254925	4.875	4.977	4.828	4.85	4.908	4.825	4.868	4.87	4.873
pos_2253	Statine	metab_1357	HMDB0258487	B(ii)	-	158.1175	7.2687	pos	M+H-H2O	C8H17NO3	0	34.3	-0.4504542350996161	-	0.00363867167059	5.893	6.044	5.887	5.91	5.954	5.854	5.902	5.899	5.902
pos_2312	PGP(i-15:0/PGF1alpha)	metab_1421	HMDB0275193	B(ii)	-	871.4694	7.237	pos	M+H-H2O	C41H78O16P2	0	66.7	-4.31003623257746	-	0.13746469928	6.234	6.262	6.264	6.215	6.239	6.138	6.221	6.247	6.129
pos_2337	(S)-Nerolidol 3-O-[a-L-rhamnopyranosyl-(1->2)-b-D-glucopyranoside]	metab_1447	HMDB0040844	B(ii)	-	575.283	7.221	pos	M+2Na-H	C27H46O10	0	52.8	5.10815819118708	130466-30-7	0.0491848799768	5.418	5.543	5.698	5.514	5.528	4.905	5.558	5.522	5.52
pos_2341	Jangomolide	metab_1452	HMDB0038158	B(ii)	-	507.1371	7.221	pos	M+K	C26H28O8	0	84.8	-9.46568843512277	93767-25-0	0.0604084711805	5.956	5.867	5.953	5.909	5.901	5.91	5.876	5.921	5.923
pos_2345	Porson	metab_1456	HMDB0030810	B(ii)	-	425.1339	7.221	pos	M+K	C22H26O6	0	65.5	-5.62841638193412	56222-03-8	0.0432528065387	5.695	5.603	5.737	5.651	5.698	5.669	5.651	5.683	5.684
pos_2347	Rubschisandrin	metab_1458	HMDB0257360	B(ii)	C10621	439.1496	7.221	pos	M+K	C23H28O6	0	74.4	-5.39688425528015	82467-51-4	0.0368557387934	6.15	6.045	6.153	6.124	6.098	6.13	6.093	6.109	6.125
pos_2348	Latrunculin B	metab_1459	HMDB0253990	B(ii)	C19904	413.2108	7.221	pos	M+NH4	C20H29NO5S	0	75.1	0.7672798565478709	76343-94-7	0.0101147407795	5.612	5.765	5.606	5.659	5.667	5.658	5.66	5.66	5.652
pos_2350	Diosbulbin D	metab_1462	HMDB0035109	B(ii)	-	383.0871	7.221	pos	M+K	C19H20O6	0	42.1	-6.082810926971481	66756-57-8	0.0493526952056	5.014	5.06	4.979	4.885	4.984	4.909	4.889	4.92	4.93
pos_2353	Diethanolamine	metab_1465	HMDB0004437	B(i)	C06772	106.0865	7.221	pos	M+H	C4H11NO2	70.8	0	2.39431142219792	111-42-2	0.00591221998736	4.646	4.75	4.642	4.674	4.644	4.668	4.673	4.668	4.669
pos_2365	Cubebin	metab_1478	HMDB0030682	B(ii)	C10549	379.1132	7.213	pos	M+Na	C20H20O6	0	55.7	-5.61590134834297	18423-69-3	0.0312124892344	4.634	4.83	5.017	5.004	5.173	4.568	4.927	4.953	4.935
pos_2373	4-Acetyl-1-methylcyclohexene	metab_1487	HMDB0033434	B(i)	-	139.1117	7.213	pos	M+H	C9H14O	36.7	0	-0.488146553644723	6090-09-1	0.0194509108604	4.666	4.696	4.67	4.649	4.615	4.649	4.627	4.614	4.63
pos_2374	2-Hydroxypyridine	metab_1488	HMDB0013751	B(ii)	C02502	113.0711	7.213	pos	M+NH4	C5H5NO	0	36.1	2.00698775606911	142-08-5	0.0167087260204	4.99	5.211	4.983	5.039	5.136	5.014	5.055	5.055	5.068
pos_2380	Dalfopristin	metab_1495	HMDB0015566	B(ii)	C08033	655.3136	7.205	pos	M+H-2H2O	C34H50N4O9S	0	52.4	-3.52423832030359	112362-50-2	0.0434465894604	4.565	4.966	4.733	4.624	4.753	5.101	4.722	4.72	4.753
pos_2397	N-Acetylleucine	metab_1513	HMDB0011756	B(ii)	C02710	206.1386	7.205	pos	M+CH3OH+H	C8H15NO3	0	36.8	-0.674887954364426	1188-21-2	0.0431286797053	4.416	4.667	4.351	4.322	4.44	4.359	4.407	4.408	4.44
pos_2398	2,2',2''-Nitrilotriethanol	metab_1514	HMDB0032538	B(i)	C06771	150.1124	7.205	pos	M+H	C6H15NO3	94.5	0	-0.287826179819799	102-71-6	0.00361129142151	5.77	5.885	5.744	5.771	5.83	5.772	5.784	5.785	5.787
pos_24	Pymetrozine	metab_1516	HMDB0256932	B(ii)	C18590	182.0812	0.6018	pos	M+H, 2M+3H2O+2H, M+H-H2O, M+H-2H2O	C10H11N5O	0	39.6	-5.99060274902832	123312-89-0	0.00809137723298	5.684	5.634	5.641	5.607	5.549	5.666	5.624	5.624	5.618
pos_2406	(4S,8R)-8,9-Dihydroxy-p-menth-1(6)-en-2-one	metab_1524	HMDB0039052	B(ii)	-	207.0987	7.1893	pos	M+Na	C10H16O3	0	71.7	-2.27176772436894	402593-42-4	0.025180725932	4.912	4.997	4.921	4.875	4.961	4.932	4.863	4.883	4.865
pos_2426	Cyclohexane	metab_1544	HMDB0029597	B(ii)	C11249	102.128	6.8995	pos	M+NH4	C6H12	0	62.8	3.5528962690477	110-82-7	0.00854311321437	8.42	8.616	8.422	8.46	8.544	8.443	8.474	8.474	8.48
pos_2465	3a,6b,7a,12a-Tetrahydroxy-5b-cholanoic acid	metab_1580	HMDB0000399	B(ii)	C01094	457.3135	6.4943	pos	M+CH3OH+H	C24H40O6	0	35.3	-5.773825902929491	80875-93-0	0.0125121376267	5.788	5.443	5.843	5.803	5.665	5.901	5.77	5.781	5.773
pos_2467	PA(8:0/i-16:0)	metab_1582	PW_C064074;HMDB0115689	B(ii)	C00416	501.339	6.4863	pos	M+H-2H2O	C27H53O8P	0	31.3	9.42044744368432	-	0.00674082535433	5.889	5.564	5.982	5.954	5.78	6.025	5.91	5.91	5.905
pos_2554	MG(20:5(5Z,8Z,11Z,14Z,17Z)/0:0/0:0)	metab_1678	HMDB0011580	B(ii)	-	376.2589	6.4227	pos	M+	C23H36O4	0	32.1	-6.49370997182384	-	0.0283922014054	4.217	4.862	4.32	4.462	4.999	4.356	5.003	5.004	5.025
pos_2567	Melleolide G	metab_1692	HMDB0038793	B(ii)	-	415.2109	6.4147	pos	M+H-H2O	C24H32O7	0	31.1	-1.31781899756964	117258-75-0	0.0297262921081	6.541	6.757	6.566	6.801	6.659	6.694	6.676	6.676	6.698
pos_2568	Citrulline	metab_1693	PW_C000723;HMDB0000904;MJDBOTE0000481	B(ii)	C00327	373.1829	6.4147	pos	2M+Na	C6H13N3O3	0	50.5	6.4960320069559	372-75-8	0.024770027021	5.501	5.398	5.524	5.476	5.472	5.489	5.473	5.473	5.491
pos_2581	Auxin b	metab_1708	HMDB0038484	B(ii)	-	352.2511	6.4067	pos	M+ACN+H	C18H30O4	0	35.9	9.39591945390622	-	0.0256282517183	5.614	5.639	5.921	5.894	5.946	4.878	5.796	5.798	5.816
pos_2596	SM(d20:1/TXB2)	metab_1723	HMDB0290731	B(ii)	-	445.2877	6.3987	pos	M+2Na	C45H85N2O10P	0	66.9	3.39165285221614	-	0.0301611793402	5.582	5.494	5.613	5.605	5.599	5.6	5.594	5.596	5.617
pos_2597	SM(d18:2(4E,14Z)/TXB2)	metab_1724	HMDB0290575	B(ii)	-	430.2641	6.3987	pos	M+2Na	C43H79N2O10P	0	36.4	3.1862366822820096	-	0.0243748205523	5.688	5.617	5.71	5.694	5.69	5.67	5.696	5.679	5.698
pos_2601	N-Dodecylsarcosinate	metab_1730	HMDB0255129	B(ii)	-	290.2686	6.3987	pos	M+CH3OH+H	C15H31NO2	0	56	-1.53999128013818	-	0.025639905017	6.77	7.142	6.793	6.981	7.035	6.725	6.937	6.919	6.94
pos_2603	2-Methylhexadecanoic acid	metab_1732	HMDB0245229	B(ii)	-	288.2893	6.3987	pos	M+NH4	C17H34O2	0	42.9	-1.38966947051852	-	0.00981973843452	5.999	6.093	5.912	5.97	6.083	5.958	6.007	5.999	6.002
pos_2617	24-Hydroxytetracosanoic acid	metab_1747	HMDB0302964	B(ii)	-	402.3938	6.3907	pos	M+NH4	C24H48O3	0	44.6	-0.991921838342664	-	0.0404921958056	5.385	5.613	5.394	5.287	5.295	5.563	5.406	5.377	5.41
pos_2618	Decyl alcohol	metab_1748	HMDB0011624	B(ii)	C01633	358.3675	6.3907	pos	2M+ACN+H	C10H22O	0	30.6	-1.38000748759565	112-30-1	0.00494644892199	5.95	6.106	5.917	5.837	5.925	6.07	5.934	5.929	5.932
pos_2619	Brassidic acid	metab_1749	HMDB0249369;LMFA01030090	B(ii)	C08316	356.3518	6.3907	pos	M+NH4	C22H42O2	0	40.5	-1.5005389812438703	-	0.00355733537415	5.973	6.347	5.991	5.893	5.944	6.157	6.018	6.015	6.018
pos_2620	Phytanic acid	metab_1751	HMDB0000801;LMPR0104010004;PW_C000639;HMDB0062520	B(ii)	C01607	330.3361	6.3907	pos	M+NH4	C20H40O2	0	50.6	-1.6617064993969	14721-66-5	0.00776108641138	6.454	6.635	6.464	6.319	6.372	6.611	6.445	6.438	6.441
pos_2621	Capsiamide	metab_1752	HMDB0040940	B(ii)	C17515	302.305	6.3907	pos	M+CH3OH+H	C17H35NO	0	63.8	-1.4708026834908	64317-66-4	0.0116193524337	6.749	6.946	6.69	6.618	6.685	6.833	6.727	6.72	6.729
pos_2622	Dibutyl Phthalate	metab_1753	HMDB0033244;MJDBOTE0001756	B(i)	C14214	279.1587	6.3907	pos	M+H	C16H22O4	56.3	0	-1.2219499617333602	84-74-2	0.0151833892889	6.544	6.3	6.493	6.423	6.427	6.441	6.453	6.463	6.466
pos_2623	Lauramine Oxide	metab_1754	-	B(i)	-	230.2477	6.3907	pos	M+H	C14H31NO	73.7	0	-0.8144918512934252	-	0.0047191168451	5.852	6.008	5.814	5.858	5.852	5.79	5.845	5.844	5.848
pos_2655	(Z)-7-[(1S,4R,6R)-4-[(E)-Oct-6-enyl]-2,3-diazabicyclo[2.2.1]hept-2-en-6-yl]hept-5-enoic acid	metab_1785	HMDB0247875	B(ii)	-	365.277	6.3667	pos	M+CH3OH+H	C20H32N2O2	0	41.7	-8.56080855026701	-	0.0599666599492	4.927	4.647	5.336	5.358	4.924	4.064	5.123	5.131	5.081
pos_266	L-Valine	metab_1790	HMDB0000883;PW_C000704;MJDBOTE0000526	B(i)	C00183	118.0865	0.5452	pos	M+H, M+CH3OH+H	C5H11NO2	44.4	0	1.91859829142254	72-18-4	0.00587639722796	6.693	6.728	6.869	6.906	6.996	6.538	6.853	6.853	6.849
pos_267	Methionine Sulfoxide	metab_1800	PW_C001342;HMDB0002005	B(i)	C02989	166.0531	0.5452	pos	M+H, M+Na	C5H11NO3S	51.2	0	-0.6181864886602819	62697-73-8;3226-65-1	0.00599221999025	4.723	4.787	4.927	5.018	5.06	4.593	4.921	4.923	4.926
pos_2675	THYMOPENTIN	metab_1806	HMDB0259057	B(ii)	-	680.3695	6.335	pos	M+H	C30H49N9O9	0	37.7	-4.63073474098328	-	0.0332353375092	5.808	5.749	5.834	5.807	5.821	5.85	5.858	5.834	5.86
pos_2692	PG(i-12:0/i-17:0)	metab_1823	PW_C076283;HMDB0116665	B(ii)	C00344	663.4531	6.3031	pos	M+H-H2O	C35H69O10P	0	70.6	-9.48470813465623	-	0.0386253938606	6.277	6.683	6.22	6.336	6.602	6.134	6.369	6.367	6.397
pos_2728	4,4'-Dioctyldiphenylamine	metab_1860	-	B(i)	-	394.3463	6.1362	pos	M+H	C28H43N	85.7	0	-1.4154456793009498	-	0.00933004829904	5.782	5.975	5.787	5.814	5.927	5.788	5.801	5.796	5.804
pos_2731	Cuminaldehyde	metab_1864	HMDB0002214	B(i)	C06577	149.096	6.1362	pos	M+H	C10H12O	48.4	0	-0.435541877373077	122-03-2	0.0101098712389	4.906	5.099	4.934	4.932	5.024	4.957	4.958	4.949	4.952
pos_2732	Dopamine	metab_1865	PW_C000052;HMDB0000073;MJDBSJD0000070	B(i)	C03758	118.0653	6.1362	pos	M+H-2H2O	C8H11NO2	40.4	0	1.1361049506982	51-61-6;62-31-7	0.00569058902224	5.293	5.45	5.275	5.354	5.398	5.303	5.328	5.323	5.328
pos_2734	2,5-Heptadien-1-ol	metab_1867	HMDB0040339	B(ii)	-	95.0859	6.1282	pos	M+H-H2O	C7H12O	0	33.2	3.20309659518187	62237-90-5	0.00687298256073	4.697	4.862	4.697	4.651	4.801	4.715	4.696	4.702	4.699
pos_2759	Calcitroic acid	metab_1891	HMDB0006472	B(ii)	C18230	413.2112	6.0727	pos	M+K	C23H34O4	0	45.7	6.28937626530772	71204-89-2	0.021272747234	5.333	5.433	5.498	5.48	5.468	5.492	5.487	5.505	5.491
pos_2772	Armillaripin	metab_1902	HMDB0030404	B(ii)	-	437.1929	6.0408	pos	M+Na	C24H30O6	0	32.8	-1.37509040475198	129741-56-6	0.030407265852	6.454	6.552	6.558	6.776	6.477	6.617	6.56	6.584	6.581
pos_2787	Hexadecenal	metab_1916	HMDB0060482;HMDB0253123	B(ii)	C06123	256.2632	5.9934	pos	M+NH4	C16H30O	0	49.8	-1.3410119242495	-	0.00275133585472	7.126	7.302	7.056	7.131	7.212	7.139	7.145	7.142	7.143
pos_2788	4-(2,6,6-Trimethyl-1-cyclohexen-1-yl)-2-butanone	metab_1917	HMDB0032913	B(ii)	C03527	212.2007	5.9934	pos	M+NH4	C13H22O	0	53.6	-0.927263689178268	17283-81-7	0.0161886737742	5.365	5.509	5.318	5.348	5.444	5.487	5.378	5.389	5.392
pos_280	2-Aminoethane-1,1,1-triol	metab_1930	HMDB0247334	B(ii)	-	76.0398	0.5932	pos	M+H-H2O, M+ACN+Na	C2H7NO3	0	38.1	5.78100861921528	-	0.00390284827947	4.621	4.652	4.675	4.722	4.756	4.572	4.699	4.702	4.703
pos_2805	(Z)-9-Cycloheptadecen-1-one	metab_1935	HMDB0031336	B(ii)	-	268.2632	5.9774	pos	M+NH4	C17H30O	0	42.8	-1.36236083091656	542-46-1	0.0168487255137	5.091	5.211	5.281	5.281	5.18	5.036	5.182	5.196	5.185
pos_2836	1-O-Hexadecyl-sn-glycero-3-phosphocholine	metab_1967	LMGP01060010;HMDB0243890	B(ii)	C13903	545.3653	5.9377	pos	M+ACN+Na	C24H52NO6P	0	35.3	-7.678385985424549	-	0.0222342182636	5.769	5.542	5.793	5.796	5.67	5.851	5.782	5.8	5.785
pos_2839	4alpha-carboxy-5alpha-cholesta-8,24-dien-3beta-ol	metab_1970	HMDB0062385;LMST01010152;HMDB0304192	B(ii)	C22112	441.3341	5.9377	pos	2M+3H2O+2H	C28H43O3-	0	34.5	3.07781234273377	-	0.00760603434367	5.851	5.806	5.878	5.881	5.836	5.887	5.842	5.838	5.845
pos_284	Sucrose	metab_1971	PW_C000177;HMDB0000258	B(i)	C00089	365.1051	0.5932	pos	M+Na, M+K	C12H22O11	78.2	0	-1.0627525229388	57-50-1	0.00471804171818	5.634	5.65	5.922	5.891	5.877	5.695	5.808	5.809	5.812
pos_2851	Heptaethylene glycol monododecyl ether	metab_1984	HMDB0251574	B(ii)	-	512.4152	5.9217	pos	M+NH4	C26H54O8	0	34.9	-0.900258282805214	-	0.0044882630764	6.483	6.407	6.568	6.52	6.445	6.41	6.488	6.492	6.491
pos_2857	Polidocanol	metab_1990	HMDB0244942;HMDB0249382;HMDB0256665;HMDB0251574	B(ii)	C13493	600.4674	5.9138	pos	M+NH4	C30H62O10	0	33.1	-1.3045303752418502	3055-99-0	0.00865288925185	6.516	6.433	6.609	6.559	6.479	6.495	6.536	6.543	6.539
pos_2858	N-Nervonoyl Histidine	metab_1991	HMDB0242092	B(ii)	-	526.3948	5.9138	pos	M+Na	C30H53N3O3	0	31	-6.2270524950095	-	0.0033679159231	6.509	6.356	6.496	6.486	6.462	6.479	6.485	6.486	6.483
pos_287	3-Methyl-1-propylxanthine	metab_2004	HMDB0245925	B(ii)	-	231.0838	3.5486	pos	M+NH4, M+Na	C9H12N4O2	0	37.3	-7.00250164974121	-	0.0010745815344	5.934	5.857	5.928	5.926	5.917	5.929	5.932	5.932	5.933
pos_2872	4-Piperidinone, 1-hydroxy-2,2,6,6-tetramethyl-	metab_2007	-	B(i)	-	172.1331	5.9058	pos	M+H	C9H17NO2	64.8	0	-0.592962481210359	-	0.00371574812655	5.464	5.382	4.643	5.256	5.297	5.199	5.259	5.257	5.26
pos_2879	Eucarvone	metab_2014	HMDB0302916	B(ii)	C16955	133.1012	5.8979	pos	M+H-H2O	C10H14O	0	59.5	0.118719474183626	503-93-5	0.000618215241803	5.258	5.315	5.227	5.216	5.321	5.183	5.199	5.199	5.199
pos_2896	Fucoxanthinol	metab_2033	LMPR01070055;HMDB0252510	B(ii)	-	634.4513	5.8819	pos	M+NH4	C40H56O5	0	44.3	7.65623484990127	-	0.0164226699881	6.052	6.173	6.063	6.141	6.088	5.837	6.061	6.062	6.049
pos_2939	Diisobutyl phthalate	metab_2081	HMDB0013835	B(i)	C15205	279.1588	5.8659	pos	M+H	C16H22O4	45.4	0	-1.08643117724924	84-69-5	0.0032714269742	6.706	6.439	6.678	6.558	6.587	6.595	6.617	6.614	6.617
pos_2941	Diethyl Phthalate	metab_2084	HMDB0094660	B(i)	C14175	205.0858	5.8659	pos	M+H-H2O	C12H14O4	91.1	0	-0.422318128027355	84-66-2	0.0130035776878	5.668	5.383	5.655	5.529	5.565	5.596	5.574	5.585	5.577
pos_2942	3,5,5-Trimethyl-1,2-cyclohexanedione	metab_2085	HMDB0036177	B(ii)	-	177.0882	5.8659	pos	M+Na	C9H14O2	0	30.7	-2.81058243321465	57696-89-6	0.00424323037885	5.765	6.001	5.763	5.838	5.91	5.792	5.799	5.799	5.802
pos_2968	N-Palmitoyl Proline	metab_2113	HMDB0241931;LMFA08020117	B(ii)	-	371.3263	5.8499	pos	M+NH4	C21H39NO3	0	57.2	-1.39949740670064	-	0.00729479966239	5.624	5.637	5.953	5.855	5.623	5.208	5.736	5.729	5.732
pos_298	Zotarolimus	metab_2125	HMDB0260048	B(ii)	-	494.7799	4.2737	pos	M+H+Na, M+2Na	C52H79N5O12	0	82	-9.51198542055529	-	0.00565902004102	6.523	6.335	6.492	6.46	6.424	6.492	6.466	6.464	6.469
pos_3009	Beta-Alanyl-L-lysine	metab_2158	HMDB0060442	B(ii)	C05341	435.289	5.8181	pos	2M+H	C9H19N3O3	0	36.6	-8.12201288300959	-	0.00602346380727	5.849	5.673	5.818	5.774	5.789	5.846	5.8	5.802	5.805
pos_3010	11-Hydroxydodecanoylcarnitine	metab_2160	HMDB0241302	B(ii)	-	377.2983	5.8181	pos	M+NH4	C19H37NO5	0	39	-7.478231334581209	-	0.015277738637	5.896	6.191	5.913	5.966	6.056	5.978	5.975	5.988	5.979
pos_3014	Melleolide B	metab_2164	HMDB0038787	B(ii)	-	415.211	5.8101	pos	M+H-H2O	C24H32O7	0	42.3	-1.17837275811444	101901-55-7	0.0044303485636	7.201	7.396	7.212	7.452	7.277	7.341	7.318	7.321	7.321
pos_3016	Cocamidopropyl Betaine	metab_2166	-	B(i)	-	343.295	5.8101	pos	M+H	C19H38N2O3	97.1	0	-1.4140379595508603	-	0.00569195625659	6.77	6.756	7.045	7.022	6.862	6.224	6.892	6.897	6.895
pos_3018	Chavicol	metab_2168	HMDB0034107	B(i)	C16930	135.0805	5.8101	pos	M+H	C9H10O	40.1	0	0.137667389502322	501-92-8	0.00602617668976	5.58	5.741	5.622	5.789	5.638	5.716	5.668	5.666	5.671
pos_3043	Cerebronic acid	metab_2193	HMDB0039540	B(ii)	C17873	402.3938	5.7862	pos	M+NH4	C24H48O3	0	66.5	-0.993903444788267	544-57-0	0.00281043001154	6.282	6.476	6.289	6.2	6.231	6.437	6.291	6.292	6.29
pos_3052	Cucurbitacin S	metab_2203	HMDB0250583;LMST01010116	B(ii)	C08806	499.3049	5.7706	pos	M+H	C30H42O6	0	42.7	-1.00463057003048	60137-06-6	0.00633096028095	6.463	6.315	6.422	6.408	6.401	6.401	6.411	6.414	6.417
pos_3063	4-Heptyloxyphenol	metab_2215	HMDB0246434	B(ii)	C14236	173.1325	5.7547	pos	M+H-2H2O	C13H20O2	0	42.3	-0.020226781877929	13037-86-0	0.00644072420779	5.32	5.114	5.299	5.24	5.217	5.238	5.226	5.231	5.23
pos_3064	Jasmolone	metab_2216	HMDB0030039	B(ii)	-	145.1012	5.7547	pos	M+H-2H2O	C11H16O2	0	41.3	-0.0587643605622139	54383-66-3	0.0275337999052	5.634	5.554	5.633	5.629	5.618	5.624	5.634	5.635	5.614
pos_3069	Nummularine A	metab_2221	HMDB0029336	B(ii)	C10011	680.3994	5.7387	pos	M+CH3OH+H	C36H49N5O6	0	42.5	-3.67914673351788	53947-95-8	0.000987786448662	6.116	5.985	6.088	6.089	6.094	6.044	6.079	6.079	6.08
pos_3079	Spisulosine	metab_2232	LMSP01080032;HMDB0258433	B(ii)	-	286.31	5.7307	pos	M+H	C18H39NO	0	39.1	-1.3770467896873	-	0.00699504593522	5.679	5.582	5.642	5.691	5.611	5.725	5.638	5.641	5.644
pos_3091	P-Tolualdehyde	metab_2244	HMDB0029638	B(i)	C06758	121.065	5.7068	pos	M+H	C8H8O	81.9	0	1.42603663393926	104-87-0	0.0144967175194	4.875	4.977	4.873	4.818	4.923	4.85	4.854	4.854	4.843
pos_3095	Tuberculostearic acid	metab_2248	LMFA01020015;HMDB0004085	B(ii)	C16794	316.3206	5.6988	pos	M+NH4	C19H38O2	0	52.4	-1.20126736716359	542-47-2	0.00249978504377	6.026	6.098	5.945	6.01	6.148	6.024	6.028	6.026	6.027
pos_3101	Corosin	metab_2256	HMDB0035699	B(ii)	-	483.3099	5.6909	pos	M+H-2H2O	C30H46O7	0	75.9	-1.13976086017942	53527-49-4	0.0165045410681	5.952	5.646	5.884	5.849	5.881	5.865	5.88	5.88	5.892
pos_3111	MG(i-19:0/0:0/0:0)	metab_2267	HMDB0072881	B(ii)	-	390.3573	5.6829	pos	M+NH4	C22H44O4	0	54.5	-1.40306074194147	-	0.00549648044785	6.219	6.588	6.168	6.18	6.268	6.298	6.255	6.25	6.253
pos_3126	Tridecanol	metab_2282	HMDB0013316	B(ii)	C14509	242.2476	5.659	pos	M+ACN+H	C13H28O	0	33.3	-1.3918675953701398	-	0.0135885895517	4.696	5.05	4.635	4.789	4.976	4.708	4.794	4.794	4.784
pos_3128	Arlatin	metab_2284	HMDB0035740	B(ii)	-	533.3104	5.651	pos	2M+H	C15H22O4	0	48.2	-1.0029316825028	93552-69-3	0.00375294153175	5.94	5.77	5.883	5.875	5.877	5.895	5.906	5.909	5.909
pos_3131	[6]-Gingerdione	metab_2288	HMDB0039275	B(ii)	C10459	602.374	5.643	pos	2M+NH4	C17H24O4	0	49	8.935134926816131	61871-71-4	0.00728652900183	5.983	5.74	5.948	5.886	5.85	5.906	5.907	5.913	5.911
pos_3132	3-(2-Carboxyethylthio)-3-(2-(8-phenyloctyl)phenyl)propanoic acid	metab_2289	HMDB0258325	B(ii)	-	475.2508	5.643	pos	M+CH3OH+H	C26H34O4S	0	38.3	-1.10804172393102	-	0.0137432463555	5.661	5.521	5.659	5.625	5.605	5.648	5.633	5.642	5.645
pos_3140	N-Docosahexaenoyl Tryptophan	metab_2298	HMDB0242023	B(ii)	-	514.3216	5.6355	pos	M+	C33H42N2O3	0	38.7	3.93608896786645	-	0.00325025745245	5.805	5.619	5.76	5.736	5.747	5.768	5.743	5.743	5.741
pos_3142	12-Hydroxydodecanoic acid	metab_2300	HMDB0304547;HMDB0002059	B(ii)	C08317	450.3784	5.6355	pos	2M+NH4	C12H24O3	0	50.1	-1.1882905622761202	505-95-3	0.00597354979946	5.738	6.037	5.837	5.811	5.636	5.699	5.738	5.738	5.733
pos_3154	Dactimicin	metab_2313	HMDB0250824	B(ii)	C17979	397.2556	5.6195	pos	M+H-2H2O	C18H36N6O6	0	35	-0.304063871057126	73196-97-1	0.00236380271626	5.737	5.724	5.695	5.73	5.759	5.715	5.731	5.731	5.733
pos_3155	L-Histidine trimethylbetaine	metab_2314	HMDB0029422	B(ii)	C05575	395.2401	5.6195	pos	2M+H	C9H15N3O2	0	47.4	-0.130767248755781	534-30-5	0.00988924271859	5.415	5.427	5.427	5.458	5.446	5.394	5.454	5.455	5.462
pos_3169	Curdione	metab_2329	HMDB0034714	B(ii)	C17493	219.1742	5.6038	pos	M+H-H2O	C15H24O2	0	41.8	-0.656494126290751	13657-68-6	0.00365632805053	5.562	5.378	5.486	5.616	5.49	5.365	5.522	5.523	5.52
pos_3193	Monic acid	metab_2356	HMDB0061154	B(ii)	-	307.1897	5.5638	pos	M+H-2H2O	C18H30O6	0	47.7	-1.94185923813371	-	0.00794411703759	5.117	4.946	5.052	5.019	5.041	5.048	5.067	5.064	5.07
pos_3213	10-Deacetylbaccatin III	metab_2379	HMDB0244264	B(ii)	C11700	509.2196	5.4923	pos	M+H-2H2O	C29H36O10	0	57.9	4.7860917069387305	32981-86-5	0.00520289145252	5.637	5.367	5.574	5.509	5.445	5.597	5.571	5.576	5.575
pos_3220	Loganate	metab_2387	HMDB0304409	B(ii)	C01512	358.1255	5.4686	pos	M+H-H2O	C16H23O10-	0	59.8	-0.814280247024777	22255-40-9	0.00484863099465	5.607	5.312	5.573	5.508	5.516	5.552	5.543	5.544	5.547
pos_3227	15(S)-Hydroxyeicosatrienoic acid	metab_2394	HMDB0005045	B(ii)	-	345.2377	5.4211	pos	M+Na	C20H34O3	0	37.5	-7.21385011550133	13-16-1	0.00469122911881	5.303	5.486	5.326	5.366	5.453	5.363	5.386	5.39	5.389
pos_3230	P-Toluenesulfonamide	metab_2398	HMDB0246504	B(i)	C14412	136.0216	5.3892	pos	M+H-2H2O	C7H9NO2S	32.6	0	0.0670859410573742	-	0.0115541202398	4.707	4.827	4.662	4.724	4.767	4.835	4.719	4.726	4.729
pos_3233	N-Phenylacetylaspartic acid	metab_2401	HMDB0029355	B(ii)	-	234.0759	5.3658	pos	M+H-H2O	C12H13NO5	0	35	-0.8140292961025591	2752-32-1	0.0107298337767	4.896	4.668	4.777	4.755	4.716	4.784	4.732	4.723	4.726
pos_3260	Hydroxyfluoroprednisolone butyrate	metab_2431	HMDB0061149	B(ii)	-	447.2193	5.0878	pos	M+H-H2O	C25H33FO7	0	48.4	3.26575912054706	1296177-38-2	0.0289893211475	4.845	4.782	4.817	4.813	4.864	4.815	4.844	4.837	4.819
pos_3263	Foliandrin	metab_2434	HMDB0252427	B(ii)	-	618.3685	5.064	pos	M+ACN+H	C32H48O9	0	43	8.47747922897266	-	0.00991510123631	5.764	5.527	5.693	5.696	5.593	5.69	5.693	5.685	5.687
pos_3270	Geniposide	metab_2442	HMDB0252679;MJDBOTE0000901	B(ii)	C09781	421.1675	5.0081	pos	M+CH3OH+H	C17H24O10	0	52	-7.4622084510243	24512-63-8	0.0108379914156	5.523	5.074	5.439	5.381	5.291	5.453	5.371	5.372	5.364
pos_3282	(5Z)-7-[(1R,2R,3R)-3-Hydroxy-2-[(1E,3S)-3-hydroxy-5-phenylpent-1-en-1-yl]-5-oxocyclopentyl]hept-5-enoylcarnitine	metab_2455	HMDB0241822	B(ii)	-	530.3164	4.9526	pos	M+H	C30H43NO7	0	31	9.79669074187283	-	0.00878079377557	5.737	5.459	5.679	5.658	5.604	5.643	5.658	5.65	5.653
pos_3294	Arphamenine B	metab_2468	HMDB0248615	B(ii)	-	359.1672	4.9209	pos	M+Na	C16H24N4O4	0	41.8	-5.2582768721421305	-	0.0174451498788	5.211	4.812	5.092	5.057	4.96	5.05	5.034	5.022	5.037
pos_3304	(S)-10,16-Dihydroxyhexadecanoic acid	metab_2480	HMDB0037798	B(ii)	C08285	306.2634	4.8971	pos	M+NH4	C16H32O4	0	72.9	-1.51477235164056	69232-67-3	0.00370883961134	6.079	6.194	6.194	6.204	6.086	6.046	6.144	6.141	6.143
pos_3377	Isomaltoside	metab_2560	HMDB0253660	B(ii)	-	377.1416	4.6891	pos	M+Na	C14H26O10	0	51.3	-0.573441059658314	-	0.00311026467674	5.606	5.209	5.57	5.548	5.469	5.583	5.536	5.535	5.538
pos_3436	Parsalmide	metab_2626	HMDB0256132	B(ii)	-	534.312	4.5131	pos	2M+ACN+H	C14H18N2O2	0	55.6	9.21538225555977	-	0.0116778379266	6.168	5.932	6.121	6.093	6.063	6.15	6.101	6.094	6.104
pos_3454	PC(TXB2/22:5(4Z,7Z,10Z,13Z,16Z))	metab_2646	HMDB0288321	B(ii)	-	472.7845	4.4413	pos	M+H+Na	C50H84NO12P	0	40.3	-0.75261450685092	-	0.0132251377669	5.884	5.612	5.844	5.751	5.743	5.865	5.807	5.799	5.81
pos_3461	Permetin A	metab_2654	HMDB0030527	B(ii)	-	562.3424	4.3932	pos	M+H+Na	C54H92N12O12	0	60.1	-6.76165704349232	71888-70-5	0.00322703538209	7.164	7.009	7.152	7.139	7.108	7.167	7.142	7.14	7.143
pos_3465	PC(PGE1/18:2(9Z,12Z))	metab_2658	HMDB0286611	B(ii)	-	450.7715	4.3853	pos	M+2Na	C46H82NO11P	0	57.7	2.3776810580047	-	0.00120690097992	5.889	5.529	5.832	5.755	5.699	5.849	5.804	5.802	5.803
pos_3466	N-[2-(3,5-Dioxopiperazino)propyl]-N-(2-amino-2-oxoethyl)glycine	metab_2659	HMDB0255034	B(ii)	-	328.1599	4.3772	pos	M+ACN+H	C11H18N4O5	0	55.7	-5.8664301834096095	-	0.00973146704896	5.37	5.123	5.318	5.315	5.257	5.352	5.283	5.278	5.287
pos_3478	PC(LTE4/22:3(10Z,13Z,16Z))	metab_2672	HMDB0288110	B(ii)	-	516.3146	4.3136	pos	M+H+Na	C54H93N2O11PS	0	36.7	8.9247589629951	-	0.00165407640646	6.054	5.861	6.072	6.032	5.971	6.098	6.058	6.058	6.057
pos_3486	N-di-Demethyl roxithromycin	metab_2681	HMDB0060612	B(ii)	-	415.2587	4.2657	pos	M+H+Na	C40H74N2O14	0	37.4	8.60357486390153	-	0.0126878901846	6.102	5.83	6.092	6.052	5.969	6.083	6.042	6.042	6.051
pos_349	Cholylcitrulline	metab_2685	HMDB0242383	B(ii)	-	588.3584	5.5479	pos	M+H-2H2O, M+Na	C30H51N3O7	0	36.2	-6.270577810283151	-	0.0122829785205	6.252	6.059	6.206	6.185	6.188	6.198	6.199	6.207	6.21
pos_3498	Didemnin A	metab_2694	HMDB0251218;HMDB0251219	B(ii)	C16862	472.2881	4.2097	pos	M+2H	C49H78N6O12	0	61.9	-6.5739701602314495	137219-37-5	0.00513132472938	6.091	5.805	6.076	5.996	5.992	6.039	6.047	6.047	6.043
pos_3515	PA(22:2(13Z,16Z)/PGE2)	metab_2714	HMDB0265782	B(ii)	-	435.2506	4.114	pos	M+2Na	C45H77O11P	0	31.9	2.8282400645709	-	0.00185101958809	6.089	5.855	6.073	6.023	5.985	6.059	6.041	6.042	6.04
pos_3523	Avermectin	metab_2723	HMDB0248739	B(ii)	-	437.2537	4.074	pos	M+2H	C48H72O14	0	60.2	0.8015885716408929	-	0.00668712093087	7.073	6.936	7.065	7.021	7.011	7.042	7.033	7.033	7.038
pos_3524	PA(20:5(5Z,8Z,11Z,14Z,17Z)/PGF1alpha)	metab_2724	HMDB0265439	B(ii)	-	420.227	4.074	pos	M+2Na	C43H71O11P	0	36.2	2.68315060972115	-	0.0163533842594	5.673	5.416	5.606	5.621	5.564	5.63	5.605	5.605	5.617
pos_3525	Metocurine	metab_2725	HMDB0015429	B(ii)	C07919	694.3855	4.066	pos	M+ACN+H	C40H48N2O6+2	0	37.1	0.6075064587221101	5152-30-7	0.00898640111419	6.168	5.778	6.117	6.075	6.016	6.125	6.094	6.102	6.097
pos_3534	26-Glucosyl-1,3,11,22-tetrahydroxyergosta-5,24-dien-26-oate	metab_2735	HMDB0040405	B(ii)	-	680.4047	4.0183	pos	M+ACN+H	C34H54O11	0	41.7	6.697099756966651	155510-75-1	0.00313046384111	6.365	6.081	6.35	6.27	6.278	6.362	6.321	6.32	6.322
pos_3536	SM(d18:1/PGF2alpha)	metab_2737	HMDB0290519	B(ii)	-	423.2743	4.0023	pos	M+2Na	C43H81N2O9P	0	39.5	2.6934299996406	-	0.00493226963363	7.023	6.853	7.037	6.971	6.957	7.026	6.992	6.993	6.996
pos_356	Quillaic acid 3-[xylosyl-(1->3)-[galactosyl-(1->2)]-glucuronide]	metab_2763	HMDB0033406	B(ii)	-	974.4935	5.6038	pos	M+NH4, M+Na	C47H72O20	0	61.1	-2.1552169536578303	97892-86-9	0.0123532464706	6.121	6.148	6.129	6.133	6.139	6.121	6.142	6.141	6.151
pos_3564	Cilengitide	metab_2768	HMDB0250242	B(ii)	-	606.333	3.8509	pos	M+NH4	C27H40N8O7	0	35.5	-4.7254947219527805	-	0.00496278965989	6.449	6.171	6.411	6.371	6.341	6.416	6.391	6.395	6.394
pos_3570	Cucurbitacin A	metab_2775	HMDB0302593;LMST01010103	B(ii)	C08793	592.3531	3.8112	pos	M+NH4	C32H46O9	0	36.5	8.939166588146259	6040-19-3	0.00397088273401	6.691	6.389	6.656	6.583	6.558	6.658	6.623	6.626	6.626
pos_3581	2-Amino-3-cyclohexylpropanoic acid	metab_2787	HMDB0244979	B(ii)	-	172.1331	3.7635	pos	M+H	C9H17NO2	0	32.4	-0.6727655741507811	-	0.0054720842286	5.533	5.557	5.233	5.449	5.526	5.463	5.461	5.463	5.466
pos_3586	DG(a-15:0/6 keto-PGF1alpha/0:0)	metab_2792	HMDB0297535	B(ii)	-	357.2351	3.7318	pos	M+2Na	C38H68O9	0	30.2	8.19098415362291	-	0.00453844179685	6.735	6.586	6.731	6.699	6.665	6.715	6.705	6.705	6.708
pos_3592	Proscillaridin	metab_2799	HMDB0256851	B(ii)	C12816	548.3271	3.6838	pos	M+NH4	C30H42O8	0	71	9.94126933115579	466-06-8	0.00080706341187	6.765	6.456	6.72	6.648	6.621	6.709	6.685	6.685	6.685
pos_360	13-Tetradecene-1,3-diyne-6,7-diol	metab_2808	HMDB0039539;LMFA05000589	B(ii)	-	203.1429	5.6355	pos	M+H-H2O, M+H	C14H20O2	0	34.8	-0.6259219971221011	122855-49-6	0.00918437159972	5.313	5.15	5.267	5.242	5.283	5.283	5.281	5.281	5.288
pos_3603	L-Valine, N-(2-hydroxy-3-butenyl)-	metab_2812	HMDB0253927	B(ii)	-	210.1099	3.6521	pos	M+Na	C9H17NO3	0	43.3	-0.957203555492456	-	0.0358234525394	5	5.106	4.358	4.895	5.059	4.858	4.896	4.897	4.87
pos_361	1,4-Dihydroxynonane	metab_2819	HMDB0244213	B(ii)	-	362.326	5.6355	pos	M+Na, 2M+ACN+H	C9H20O2	0	43.6	-1.62688706743094	-	0.00102345047797	7.203	7.409	7.189	7.206	7.217	7.136	7.211	7.211	7.21
pos_3621	Epinephrine	metab_2832	HMDB0000068;PW_C000048;MJDBOTE0000810	B(i)	C00788	184.0967	3.5406	pos	M+H	C9H13NO3	49	0	-0.449984725857041	51-43-4	0.0131133270096	5.16	4.998	5.081	5.061	5.06	5.051	5.058	5.059	5.049
pos_3625	Gentamicin C	metab_2836	HMDB0252688	B(ii)	C01918	414.2692	3.5087	pos	M+H-2H2O	C19H39N5O7	0	66.6	-4.23742371119465	11097-82-8	0.00726728698919	5.615	5.409	5.559	5.497	5.484	5.559	5.543	5.537	5.539
pos_3627	Paroxetine	metab_2838	HMDB0014853	B(ii)	C07415	681.2757	3.4928	pos	2M+Na	C19H20FNO3	0	33.3	1.59655733666522	61869-08-7	0.00659049480546	6.461	6.294	6.471	6.426	6.367	6.412	6.418	6.424	6.421
pos_3638	Dibekacin	metab_2850	HMDB0251157	B(ii)	-	474.2538	3.4371	pos	M+Na	C18H37N5O8	0	63.7	0.864413016608073	-	0.00342133401432	6.534	6.238	6.478	6.418	6.39	6.458	6.458	6.455	6.458
pos_3640	Gentamicin C2	metab_2853	HMDB0252691	B(ii)	C02033	446.2952	3.4133	pos	M+H-H2O	C20H41N5O7	0	51.2	-4.5022149560092695	25876-11-3	0.00892896787121	5.588	5.402	5.568	5.546	5.493	5.585	5.534	5.539	5.541
pos_3645	Umbelliferone	metab_2858	HMDB0029865;MJDBOTE0000399	B(i)	C09315	163.0389	3.3975	pos	M+H	C9H6O3	31.4	0	-0.600883046911048	93-35-6	0.000699358480384	5.588	5.461	5.567	5.56	5.542	5.551	5.565	5.566	5.565
pos_3666	Sanfetrinem	metab_2881	HMDB0257478	B(ii)	-	345.1439	3.2305	pos	M+ACN+Na	C14H19NO5	0	41.6	6.278114943866591	-	0.00778797352	5.342	5.162	5.387	5.285	5.209	5.333	5.311	5.311	5.305
pos_3686	Neamine	metab_2903	HMDB0255495	B(ii)	C01441	386.2013	3.0873	pos	M+ACN+Na	C12H26N4O6	0	61.2	0.815644457185846	3947-65-7	0.00350518388296	6.436	6.143	6.394	6.324	6.301	6.388	6.373	6.37	6.373
pos_3711	Amastatin	metab_2932	HMDB0248277	B(ii)	C01552	492.301	2.9281	pos	M+NH4	C21H38N4O8	0	60.8	-3.669615603406912	67655-94-1;69400-55-1	0.00802900745317	6.127	5.881	6.061	6.029	5.952	6.132	6.047	6.043	6.05
pos_3714	Arctiopicrin	metab_2935	HMDB0301857	B(ii)	C09297	395.1444	2.9042	pos	M+2Na-H	C19H26O6	0	33.2	0.833426775921187	19889-01-1	0.00326519902575	5.643	5.375	5.611	5.559	5.457	5.646	5.572	5.57	5.573
pos_373	Dehydrocurdione	metab_2952	HMDB0035407	B(ii)	C16949	469.3307	5.7307	pos	M+H, 2M+H	C15H22O2	0	43.4	-1.06427832208622	38230-32-9	0.00626900848233	6.015	5.872	6.016	5.994	6.013	5.985	5.991	5.997	5.994
pos_3743	Gomisin D	metab_2967	HMDB0252911	B(ii)	C17816	530.2128	2.7215	pos	M+	C28H34O10	0	53.3	-4.46320231394596	60546-10-3	0.00215970339066	6.366	6.1	6.327	6.293	6.258	6.335	6.308	6.307	6.309
pos_3769	Coniferyl ferulate	metab_2995	HMDB0250437	B(ii)	C17855	713.2657	2.5625	pos	2M+H	C20H20O6	0	39.8	8.991068099488189	63644-62-2	0.012641424879	6.14	5.976	6.161	6.122	6.093	6.144	6.114	6.122	6.125
pos_3770	4-Ipomeanol	metab_2997	HMDB0030472	B(ii)	-	210.1124	2.5625	pos	M+ACN+H	C9H12O3	0	60.7	-0.640075382915411	32954-58-8	0.000860779362231	4.831	4.846	4.833	4.791	4.842	4.824	4.833	4.833	4.833
pos_3785	Beta-D-galactosyl	metab_3013	HMDB0249118	B(ii)	-	374.2016	2.4353	pos	2M+NH4	C7H14O5	0	56.7	-1.29301809969683	-	0.0090823395842	5.573	5.344	5.514	5.48	5.451	5.58	5.514	5.509	5.516
pos_3789	Voxelotor	metab_3016	HMDB0304877	B(ii)	-	697.2707	2.4118	pos	2M+Na	C19H19N3O3	0	31.6	-5.7012807766853895	-	0.00923026830281	6.522	6.29	6.468	6.462	6.419	6.488	6.453	6.448	6.456
pos_3804	Benzeneacetonitrile	metab_3034	HMDB0034171	B(ii)	C16074	117.0575	2.3645	pos	M+	C8H7N	0	42.5	-3.20416239181697	140-29-4	0.00926638943962	5.392	5.593	5.411	5.468	5.515	5.393	5.449	5.441	5.444
pos_3807	Kainic acid	metab_3037	HMDB0253757	B(ii)	C12819	214.1072	2.3565	pos	M+H	C10H15NO4	0	58.9	-0.645724770488057	487-79-6	0.00207850172797	5.756	5.588	5.68	5.67	5.679	5.701	5.681	5.68	5.68
pos_3808	Carbendazim	metab_3038	HMDB0031769	B(i)	C10897	192.0768	2.3565	pos	M+H	C9H9N3O2	92.4	0	0.0081204454179567	10605-21-7	0.00597428843951	5.344	5.165	5.38	5.314	5.34	5.276	5.319	5.319	5.324
pos_3815	4-Pyridoxolactone	metab_3046	HMDB0003454	B(ii)	C00971	198.076	2.3167	pos	M+CH3OH+H	C8H7NO3	0	31.2	-0.248997380466326	4753-19-9	0.00713768060328	4.875	4.752	4.894	4.866	4.881	4.875	4.876	4.87	4.873
pos_3842	L-Dopa	metab_3076	HMDB0000181;PW_C000117	B(ii)	C00355	198.076	2.1736	pos	M+H	C9H11NO4	0	51.7	-0.3970766124506579	59-92-7	0.00131882217431	5.05	4.949	5.036	5.016	5.023	5.039	5.046	5.046	5.047
pos_3881	3,4-Dihydroxyhydrocinnamic acid	metab_3118	HMDB0000423	B(ii)	C10447	200.0916	1.9188	pos	M+NH4	C9H10O4	0	61.6	-0.57531597060877	1078-61-1	0.00440673676638	6.33	6.191	6.3	6.287	6.283	6.307	6.295	6.299	6.298
pos_3893	Sitostanol-beta	metab_3131	HMDB0304734	B(ii)	-	321.0713	1.8631	pos	M+Na	C12H14N2O7	0	52.2	6.70710824185178	-	0.0147625650378	5.263	5.06	5.209	5.158	5.167	5.246	5.192	5.204	5.195
pos_3894	Ecgonine	metab_3132	HMDB0006548	B(i)	C10858	186.1124	1.8631	pos	M+H	C9H15NO3	31.4	0	-0.40566801975284	481-37-8	0.0131555653948	5.252	5.197	5.154	5.246	5.239	5.281	5.237	5.229	5.24
pos_3902	Indole-3-Carboxylic Acid	metab_3142	HMDB0003320;MJDBOTE0000454	B(i)	C19837	162.0549	1.8552	pos	M+H	C9H7NO2	45.2	0	-0.2476825363241939	771-50-6	0.00565157804634	5.48	5.323	5.428	5.413	5.401	5.444	5.42	5.418	5.423
pos_3904	Homo-L-arginine	metab_3144	HMDB0000670	B(ii)	C01924	233.0993	1.8473	pos	M+2Na-H	C7H16N4O2	0	59.6	4.4023868633307695	156-86-5	0.0168727771664	5.1	4.908	5.062	4.995	4.996	5.083	5.038	5.027	5.041
pos_3930	Heptanoate	metab_3173	HMDB0304376;HMDB0000666	B(ii)	C17714	297.1442	1.6798	pos	2M+K	C7H13O2-	0	33.3	-8.026127470799379	111-14-8	0.00855953137786	4.883	4.815	4.985	5.157	5.321	4.32	5.047	5.055	5.05
pos_3932	Levetiracetam	metab_3175	HMDB0252105;HMDB0015333	B(ii)	C07841	203.1389	1.6798	pos	M+CH3OH+H	C8H14N2O2	0	34.5	-0.7720485785512351	102767-28-2	0.0125526928568	4.906	4.729	5.044	4.949	4.907	4.829	4.939	4.939	4.949
pos_3956	Norleucine	metab_3200	HMDB0001645;HMDB0251526	B(i)	C01933	132.102	1.5603	pos	M+H	C6H13NO2	74.5	0	0.4061392034377979	327-57-1	0.000975663981445	6.67	6.687	6.883	6.871	6.91	6.42	6.808	6.807	6.807
pos_3961	5'-Methylthioadenosine	metab_3206	HMDB0001173;PW_C000910	B(ii)	C00170	339.1216	1.5044	pos	M+ACN+H	C11H15N5O3S	0	70.2	-6.09442794314165	2457-80-9	0.00359446072785	5.535	5.243	5.477	5.439	5.407	5.469	5.462	5.464	5.465
pos_3978	(S)-2-Aceto-2-hydroxybutanoic acid	metab_3224	HMDB0006900	B(ii)	C06006	188.0917	1.2254	pos	M+ACN+H	C6H10O4	0	41.2	-0.41325761003665	113919-07-6	0.0147652706682	5.11	5.033	5.013	5.012	5.029	5.097	5.033	5.024	5.036
pos_3979	4-Imidazolone-5-propionic acid	metab_3225	HMDB0001014;PW_C000802	B(ii)	C03680	121.0398	1.2254	pos	M+H-2H2O	C6H8N2O3	0	55.9	1.20012139373187	17340-16-8	0.00457776258703	5.978	5.959	6.214	6.248	6.337	5.495	6.159	6.159	6.162
pos_3983	Pyroglutamic Acid	metab_3230	HMDB0000267;PW_C000182;MJDBOTE0000549	B(i)	C01879	130.05	1.1776	pos	M+H	C5H7NO3	82.6	0	0.6444468472565389	98-79-3	0.00362685944367	6.351	6.389	6.524	6.567	6.661	6.085	6.504	6.502	6.504
pos_400	3,4-Methylenedioxybenzoic acid	metab_3250	HMDB0032613	B(i)	-	149.0233	5.8659	pos	M+H-H2O, M+H	C8H6O4	30.4	0	-0.0579315897041693	94-53-1	0.000579544607661	6.231	5.943	6.179	6.044	6.087	6.091	6.119	6.12	6.119
pos_4006	Hypoxanthine	metab_3257	HMDB0000157;PW_C000102	B(i)	C00262	137.0458	1.034	pos	M+H	C5H4N4O	73.6	0	0.125256016791731	68-94-0	0.0135766306698	5.044	5.039	5.111	5.117	5.056	5.041	5.081	5.069	5.072
pos_401	6-Methoxymellein	metab_3261	HMDB0038510	B(ii)	C02381	209.0807	5.8659	pos	M+H-H2O, M+H	C11H12O4	0	48	-0.5770981268799339	13410-15-6	0.00946759764186	5.818	5.529	5.776	5.644	5.699	5.674	5.711	5.703	5.706
pos_4022	Isocolumbin	metab_3275	HMDB0036837	B(ii)	C17508	323.1267	0.9142	pos	M+H-2H2O	C20H22O6	0	31.4	-3.02633142751323	471-54-5	0.00816790851526	6.454	6.288	6.351	6.361	6.27	6.489	6.363	6.367	6.37
pos_4027	Guanine	metab_3280	PW_C000086;HMDB0000132;MJDBOTE0000457	B(i)	C00242	152.0567	0.9062	pos	M+H	C5H5N5O	60.6	0	-0.216082960126988	73-40-5	0.0106490429244	5.53	5.535	5.483	5.505	5.5	5.518	5.503	5.509	5.512
pos_4028	Uracil	metab_3281	HMDB0000300;PW_C000204;MJDBOTE0000838	B(i)	C00106	113.0348	0.9062	pos	M+H	C4H4N2O2	48.5	0	2.28876412387936	66-22-8	0.00180885407259	5.517	5.683	5.534	5.575	5.606	5.552	5.574	5.575	5.573
pos_4034	Nonate	metab_3288	HMDB0011717	B(ii)	-	153.091	0.8902	pos	M+H-2H2O	C9H16O4	0	39.6	-0.2076417319401689	-	0.0788383678374	6.42	6.491	6.442	6.432	6.426	6.403	6.433	6.442	6.377
pos_4036	Adenine	metab_3290	PW_C000024;HMDB0000034;MJDBOTE0000759	B(i)	C00147	136.0618	0.8902	pos	M+H	C5H5N5	76.4	0	0.0803650434266744	73-24-5	0.00175871460201	5.271	5.258	5.236	5.274	5.272	5.253	5.256	5.256	5.257
pos_4038	4-Hydroxybenzoylcholine	metab_3292	HMDB0029559	B(i)	-	224.128	0.8742	pos	M+	C12H18NO3+	61.7	0	-3.24499304856656	5094-31-5	0.00559644828329	6.192	6.208	6.153	6.162	6.169	6.183	6.172	6.167	6.17
pos_404	3-Hydroxy-10'-apo-b,y-carotenal	metab_3294	HMDB0039019	B(ii)	-	425.3045	5.8499	pos	M+H-2H2O, M+CH3OH+H	C27H36O2	0	64.4	-1.45478227904919	79709-31-2	0.0079401023927	6.263	6.142	6.225	6.205	6.225	6.237	6.235	6.228	6.23
pos_4041	Formyl 3-hydroxybutanoate	metab_3296	HMDB0257659	B(ii)	-	115.0392	0.8742	pos	M+H-H2O	C5H8O4	0	32.5	1.7891059671221798	-	0.00404804280405	6.093	6.219	6.071	6.113	6.119	6.077	6.1	6.096	6.098
pos_406	Linolenic Acid	metab_3316	HMDB0001388	B(i)	C06427	296.2581	5.8739	pos	M+NH4, M+Na	C18H30O2	70.3	0	-1.09781416284079	463-40-1	0.00589352717938	5.939	5.972	5.796	5.967	5.966	5.983	5.905	5.905	5.909
pos_4071	Dimethyl Sulfoxide	metab_3329	HMDB0002151	B(i)	C11143	79.0217	0.6416	pos	M+H	C2H6OS	90.2	0	6.631181054209269	67-68-5	0.00614100514671	4.185	4.67	4.152	4.45	4.587	4.545	4.422	4.425	4.427
pos_4082	Formiminoglutamic acid	metab_3341	HMDB0255140;PW_C000680;HMDB0000854	B(ii)	C00439	139.0502	0.6177	pos	M+H-2H2O	C6H10N2O4	0	62.2	0.0627605404899654	816-90-0	0.00328170535851	5.875	5.949	6.09	6.123	6.191	5.37	6.038	6.036	6.036
pos_4087	Pyrimidin-4-yl-Methanol	metab_3346	-	B(i)	-	111.0556	0.6097	pos	M+H	C5H6N2O	35.9	0	2.6941990255117703	-	0.0113811042738	4.991	5.022	5.022	5.005	4.971	4.867	4.99	4.991	4.982
pos_4096	Triisopropanolamine	metab_3356	-	B(i)	-	192.1594	0.6097	pos	M+H	C9H21NO3	81.1	0	-0.0815489853458822	-	0.0011325111165	5.124	4.768	4.93	4.724	4.479	4.71	4.83	4.831	4.831
pos_4100	4-Acetamido-2-aminobutanoic acid	metab_3362	HMDB0031411	B(ii)	C06442	125.0711	0.6097	pos	M+H-2H2O	C6H12N2O3	0	42.5	0.930831107601525	1190-46-1	0.0138674752854	4.585	4.682	4.628	4.666	4.633	4.366	4.643	4.64	4.631
pos_4102	2-Methoxy-5-Methyl-3-(2-Methylbut-3-En-2-Yl)Chromen-4-One	metab_3364	-	B(i)	-	322.1427	0.6018	pos	M+ACN+Na	C16H18O3	50.8	0	5.21648490679104	-	0.00532074154828	5.4	5.309	5.332	5.28	5.216	5.453	5.298	5.302	5.301
pos_4140	3-Amino-1-hydroxypyrrolidin-2-one	metab_3404	HMDB0245803	B(ii)	-	161.0295	0.5772	pos	M+2Na-H	C4H8N2O2	0	34	-2.47155703411995	-	0.00445149884671	4.759	4.737	4.966	4.957	4.909	4.641	4.874	4.874	4.877
pos_4162	L-Prolinamide	metab_3427	HMDB0253910	B(i)	C19781	115.0869	0.5452	pos	M+H	C5H10N2O	66.8	0	2.43838158404985	7531-52-4	0.00143361791529	4.981	4.986	5.14	5.237	5.411	4.487	5.172	5.173	5.174
pos_4168	L-Carnitine	metab_3433	PW_C000044;HMDB0000062;MJDBOTE0000806	B(i)	C00318	162.1125	0.5372	pos	M+H	C7H15NO3	39.9	0	-0.0613900294035675	541-15-1	0.0109679458024	4.651	4.623	4.765	4.737	4.666	5.06	4.76	4.769	4.767
pos_4171	L-Threonine	metab_3437	HMDB0000167;PW_C000109;MJDBOTE0000464	B(i)	C00188	120.0657	0.5372	pos	M+H	C4H9NO3	35.7	0	1.89723421273632	72-19-5	0.00599854560936	5.234	5.31	5.462	5.518	5.589	4.889	5.426	5.432	5.429
pos_4172	Morpholine	metab_3438	HMDB0031581	B(i)	C14452	88.0762	0.5372	pos	M+H	C4H9NO	56.8	0	5.540384658941849	110-91-8	0.00260554662435	5.221	5.274	5.203	5.211	5.196	5.221	5.203	5.203	5.201
pos_4175	L-Histidine	metab_3441	HMDB0000177;PW_C000116;MJDBOTE0000427	B(i)	C00135	156.0768	0.5292	pos	M+H	C6H9N3O2	67.2	0	0.5729818087274671	71-00-1	0.00255964553111	5.384	5.497	5.637	5.677	5.724	5.078	5.579	5.578	5.58
pos_4179	L-Serine	metab_3445	PW_C000120;HMDB0000187;MJDBOTE0001776	B(i)	C00065	106.0502	0.5292	pos	M+H	C3H7NO3	73.9	0	3.33962246477013	56-45-1	0.00370174212479	5.356	5.48	5.568	5.666	5.786	4.903	5.569	5.572	5.573
pos_4198	TROMETHAMINE	metab_3465	HMDB0240288	B(i)	C07182	122.0814	0.5132	pos	M+H	C4H11NO3	37.5	0	1.54611294899554	77-86-1	0.0041627970518	4.779	4.852	5.102	5.091	5.047	4.633	4.984	4.981	4.985
pos_428	Arctiol	metab_3555	HMDB0301955	B(ii)	-	254.2476	5.9457	pos	M+H-H2O, M+NH4	C16H28O	0	62.5	-1.1841409358273602	-	0.00499580219525	6.034	6.181	5.939	6.035	6.118	6.166	6.064	6.06	6.063
pos_4349	4-hydroxy Nonenal Alkyne	metab_3631	-	B(i)	-	153.091	0.3296	pos	M+H	C9H12O2	58.7	0	-0.124589003255523	-	0.0578173763324	6.037	6.075	6.073	6.079	6.048	6.031	6.048	6.058	6.009
pos_435	2,3-Dimethyl-2-cyclohexen-1-one	metab_3632	HMDB0031414	B(ii)	-	142.1226	5.9854	pos	M+H, M+NH4	C8H12O	0	37.9	-0.156037835634164	1122-20-9	0.0221980738823	5.153	5.304	5.081	5.15	5.234	5.151	5.172	5.187	5.19
pos_436	Cis-Quinceoxepane	metab_3643	HMDB0038108	B(ii)	-	198.1851	5.9934	pos	M+H-H2O, M+NH4	C12H20O	0	49.6	-0.76026336811205	133005-51-3	0.00916270156538	5.429	5.588	5.331	5.435	5.522	5.531	5.504	5.512	5.507
pos_440	3-Dehydrosphinganine	metab_3686	LMSP01020002;HMDB0001480;PW_C001139	B(ii)	C02934	282.2788	5.9934	pos	M+H-H2O, M+H	C18H37NO2	0	72.8	-1.1434397348485	16105-69-4	0.00140767694929	8.208	8.351	8.125	8.219	8.289	8.279	8.23	8.23	8.229
pos_442	Geranylcitronellol	metab_3688	HMDB0032147	B(ii)	-	310.31	6.0647	pos	M+H, M+NH4	C20H36O	0	59.2	-1.56213529855664	36237-66-8	0.00681635852351	7.245	7.433	7.154	7.247	7.34	7.297	7.267	7.267	7.272
pos_447	9,10-DHOME	metab_3693	HMDB0004704	B(ii)	C14828	315.2525	6.1362	pos	M+H-H2O, M+H	C18H34O4	0	39.1	-1.54214700297463	125356-86-7	0.00384575586056	6.181	6.39	6.194	6.221	6.299	6.206	6.222	6.219	6.222
pos_456	Tetraethylene Glycol Monododecyl Ether	metab_3703	HMDB0246913	B(i)	-	380.3365	5.9537	pos	M+H, M+NH4	C20H42O5	38.9	0	-1.61261682012666	-	0.018556749983	5.597	5.374	5.662	5.582	5.468	5.144	5.488	5.489	5.502
pos_477	3-(N-n-Octadecylcarbamoyloxy)-2-methoxypropyl-2-thiazolinium ethyl phosphate	metab_3726	HMDB0250598	B(ii)	-	637.3046	6.4067	pos	M+, M+2Na-H	C28H53N2O7PS	0	66.1	3.9510284543522696	-	0.0750182910892	5.149	5.099	5.272	5.059	5.318	6.1	5.379	5.379	5.434
pos_49	Forodesine	metab_3740	HMDB0252454	B(ii)	-	289.089	2.1736	pos	M+NH4, M+Na, M+H	C11H14N4O4	0	46.2	-6.4502122189145	-	0.00355573800621	6.687	6.595	6.691	6.679	6.66	6.675	6.673	6.674	6.676
pos_508	Gamma-Linolenic Acid	metab_3761	HMDB0003073;LMFA01030141;PW_C001772;MJDBOTE0001062	B(i)	C06426	296.2579	6.4466	pos	M+H, M+NH4	C18H30O2	35.5	0	-1.79062227995106	506-26-3	0.0310350807737	5.601	5.678	5.445	5.625	5.64	5.67	5.607	5.585	5.61
pos_515	Ganoderic acid B	metab_3769	LMST01010392;HMDB0035719;HMDB0033234	B(ii)	-	517.3156	6.4067	pos	M+H-H2O, M+H	C30H44O7	0	61.8	-0.7982874972750591	217476-76-1;81907-61-1	0.019979199037	6.278	6.197	6.275	6.261	6.267	6.283	6.274	6.28	6.291
pos_519	(2R,3R,4R)-2-Amino-4-hydroxy-3-methylpentanoic acid	metab_3773	HMDB0029449;LMFA01050440	B(ii)	-	130.0863	7.205	pos	M+H-H2O, M+H	C6H13NO3	0	47.1	0.282378180844695	-	0.01504371534	5.271	5.473	5.263	5.305	5.383	5.33	5.324	5.324	5.335
pos_520	Menthyl ethylene glycol carbonate	metab_3775	HMDB0036141	B(ii)	-	245.1745	7.205	pos	M+H, 2M+ACN+Na	C13H24O4	0	43.9	-0.9444460891941808	156324-78-6	0.0187286505225	4.872	4.978	4.921	4.877	4.881	4.851	4.898	4.883	4.885
pos_54	1H-Pyrrole-3-carboxamide, 5-((5-fluoro-1,2-dihydro-2-oxo-3H-indol-3-ylidene)methyl)-N-((2S)-2-hydroxy-3-(4-morpholinyl)propyl)-2,4-dimethyl-	metab_3796	HMDB0258521	B(ii)	-	460.2383	3.0077	pos	M+NH4, M+Na, M+H	C23H27FN4O4	0	47.5	6.457339578152139	-	0.00393088276676	7.499	7.337	7.475	7.443	7.421	7.468	7.46	7.457	7.46
pos_56	Dihydrodigitoxin	metab_3818	HMDB0251305	B(ii)	-	784.4889	3.9147	pos	M+2H, M+H, M+NH4	C41H66O13	0	34.1	6.18824918742316	-	0.000454441226576	6.752	6.521	6.757	6.7	6.682	6.733	6.702	6.702	6.702
pos_58	PE(20:5(7Z,9Z,11E,13E,17Z)-3OH(5,6,15)/20:4(8Z,11Z,14Z,17Z))	metab_3840	HMDB0262513	B(ii)	-	428.7405	4.074	pos	M+H+Na, M+2Na, M+Na	C45H72NO11P	0	63.4	0.2375782743094549	-	0.00297511570126	6.633	6.435	6.613	6.556	6.55	6.595	6.573	6.574	6.576
pos_593	Tropolone A	metab_3855	HMDB0255800	B(ii)	-	432.2377	6.4067	pos	M+, M+H	C24H33NO6	0	38	-0.892781361663675	-	0.0220507518274	6.389	6.559	6.365	6.6	6.482	6.488	6.497	6.482	6.5
pos_6	2,5-Furandicarboxaldehyde	metab_3862	-	B(i)	C20899	157.0496	0.1221	pos	M+NH4, M+CH3OH+H, M+ACN+H, M+H	C6H4O3	37.2	0	0.2485922476376739	823-82-5	0.00649393104521	5.507	5.623	5.505	5.527	5.493	5.462	5.505	5.502	5.5
pos_60	PE(18:1(12Z)-O(9S,10R)/22:5(7Z,10Z,13Z,16Z,19Z))	metab_3863	HMDB0284291	B(ii)	-	414.7611	4.0023	pos	M+H+Na, M+2Na, M+Na	C45H76NO9P	0	32.7	-0.0164702589749137	-	0.00185300576918	6.83	6.634	6.851	6.776	6.768	6.84	6.8	6.8	6.798
pos_600	4-Propylphenol	metab_3864	HMDB0032625	B(ii)	C14311	119.0857	6.4067	pos	M+H-H2O, M+CH3OH+H	C9H12O	0	48.7	1.1640037565396102	645-56-7	0.0208925731273	5.444	5.613	5.45	5.661	5.525	5.548	5.538	5.538	5.553
pos_612	Monoisobutyl Phthalate	metab_3877	HMDB0002056	B(i)	-	205.0858	6.3907	pos	M+H-H2O, M+H	C12H14O4	76.3	0	-0.525863810095056	30833-53-5	0.0135194856631	5.446	5.197	5.36	5.348	5.33	5.349	5.334	5.343	5.346
pos_616	Benzoquinoneacetic acid	metab_3881	HMDB0002334	B(ii)	-	149.0233	6.3907	pos	M+H-H2O, M+H	C8H6O4	0	48.6	-0.144159702599621	10275-07-7	0.0141500412971	5.869	5.575	5.763	5.749	5.743	5.721	5.733	5.742	5.744
pos_62	Digoxin	metab_3885	HMDB0250399;HMDB0001917;LMST01120023	B(ii)	C06956	798.4682	3.9466	pos	M+2H, M+NH4, M+H	C41H64O14	0	37.4	6.166410170935	20830-75-5	0.000455039320636	6.679	6.492	6.694	6.635	6.639	6.667	6.642	6.642	6.642
pos_626	M-Xylene	metab_3892	HMDB0059810	B(i)	C07208	107.0858	5.8101	pos	M+H, 2M+H	C8H10	80.9	0	2.5570547881321803	108-38-3	0.00831905239553	5.038	4.946	4.975	5.034	4.993	4.986	4.989	4.996	4.991
pos_628	Arachidic acid	metab_3894	HMDB0002212;LMFA01010020	B(ii)	C06425	330.3362	5.7706	pos	M+NH4, M+ACN+H	C20H40O2	0	58.8	-1.53563443260383	506-30-9	0.000616032413416	6.93	7.103	6.924	6.797	6.832	7.069	6.915	6.915	6.916
pos_635	Petroselinic acid	metab_3902	HMDB0303337;LMFA01030066;HMDB0304458;HMDB0002080	B(ii)	C08363	300.2894	5.6988	pos	M+NH4, M+Na	C18H34O2	0	55.9	-1.04259730360667	593-39-5	0.00462827021601	5.751	5.806	5.75	5.753	5.699	5.75	5.751	5.752	5.755
pos_658	PS(MonoMe(11,5)/DiMe(13,5))	metab_3927	HMDB0061608	B(ii)	-	480.8005	4.2097	pos	M+H+Na, M+2Na	C51H88NO12P	0	30.7	0.0236318282645097	-	0.00137189793837	6.748	6.53	6.73	6.716	6.659	6.74	6.712	6.712	6.711
pos_663	Erythromycin 2'-acetate	metab_3933	HMDB0251933	B(ii)	C21595	399.7377	3.9544	pos	M+H+Na, M+2Na	C39H69NO14	0	49.6	9.22643363198124	992-69-8	0.00465914521012	6.895	6.726	6.897	6.84	6.827	6.881	6.852	6.856	6.855
pos_682	Pantothenic acid	metab_3954	PW_C000136;HMDB0250782;HMDB0000210	B(ii)	C00864	220.1178	0.6097	pos	M+, M+H	C9H17NO5	0	52.8	-0.486409357820718	79-83-4	0.013644346669	5.408	5.533	5.425	5.525	5.221	4.744	5.351	5.352	5.341
pos_691	Eremopetasidione	metab_3964	HMDB0040778	B(ii)	-	259.1286	0.6097	pos	M+H-2H2O, M+Na	C14H20O3	0	50.9	-7.927271626411559	163135-94-2	0.00704353657187	4.954	4.898	4.923	4.905	4.829	4.994	4.916	4.91	4.915
pos_696	TETRAHYDROURIDINE	metab_3969	HMDB0258911	B(ii)	-	231.0974	0.6097	pos	M+H-H2O, M+H	C9H16N2O6	0	52.7	-0.78958274403394	-	0.00924031632085	4.857	4.761	4.835	4.752	4.69	4.829	4.745	4.75	4.753
pos_747	Daunosamine	metab_4025	HMDB0250880;HMDB0039014	B(ii)	-	130.0863	1.616	pos	M+H-H2O, M+H	C6H13NO3	0	73.7	0.586619583673874	110344-61-1	0.00380078940949	5.611	5.607	5.602	5.613	5.624	5.587	5.615	5.617	5.618
pos_755	Halleridone	metab_4034	HMDB0302803	B(ii)	-	172.0967	1.6798	pos	M+NH4, M+Na	C8H10O3	0	32.2	-0.5285878504560421	-	0.00301103725584	5.44	5.353	5.398	5.403	5.398	5.395	5.399	5.396	5.397
pos_756	3-[[(2S)-2,4-Dihydroxy-3,3-dimethylbutanoyl]amino]propanoic acid	metab_4035	HMDB0250782	B(ii)	-	202.1073	1.6798	pos	M+H-H2O, M+ACN+H	C9H17NO5	0	41.6	-0.5215971026400039	-	0.0100129116471	5.045	4.943	5.112	5.083	5.021	4.976	5.06	5.052	5.055
pos_767	8-(2-Hydroxyethyl)theophyline	metab_4047	HMDB0247410	B(ii)	-	247.0787	1.8473	pos	M+NH4, M+Na	C9H12N4O3	0	60.1	-6.70826459733278	-	0.012500718471	5.179	5.099	5.127	5.103	5.039	5.163	5.124	5.124	5.133
pos_771	Cinnamic acid	metab_4052	HMDB0000567;HMDB0000930	B(ii)	C10438	166.0863	1.8711	pos	M+H-H2O, M+NH4	C9H8O2	0	45.9	-0.02618848419946	102-94-3;140-10-3;621-82-9	0.00178937078806	6.295	6.271	6.588	6.571	6.602	5.954	6.483	6.483	6.485
pos_774	Ethyl glucuronide	metab_4055	HMDB0010325	B(ii)	-	245.063	1.9188	pos	M+NH4, M+Na	C8H14O7	0	41.8	-0.9960666444123292	17685-04-0	0.00422215597756	6.084	6.067	6.09	6.08	6.076	6.065	6.08	6.084	6.083
pos_779	Osmundalin	metab_4060	HMDB0031304	B(ii)	-	291.1047	1.9745	pos	M+H-H2O, M+H	C12H18O8	0	45.3	-9.48128372039672	54835-71-1	0.00445744569387	5.284	5.233	5.311	5.265	5.26	5.324	5.291	5.295	5.294
pos_783	Panthenol	metab_4065	HMDB0004231;HMDB0304820;MJDBOTE0000360	B(i)	C05944	206.1386	2.0303	pos	M+H, M+Na	C9H19NO4	86.6	0	-0.483194875419099	81-13-0	0.00842481116199	6.235	6.131	6.244	6.233	6.264	6.18	6.228	6.235	6.231
pos_797	Indoleacrylic acid	metab_4080	HMDB0000734	B(ii)	-	188.0705	2.3007	pos	M+H, M+NH4	C11H9NO2	0	38.2	-0.464916270155707	29953-71-7	0.00316184707981	5.756	5.768	6.09	6.097	6.147	5.39	5.997	5.995	5.998
pos_800	2-Benzimidazolecarbamic acid	metab_4085	HMDB0248994	B(ii)	-	355.113	2.3485	pos	M+H-H2O, 2M+H	C8H7N3O2	0	41.5	-5.35364049725612	-	0.00791454307626	5.499	5.282	5.487	5.508	5.439	5.519	5.453	5.457	5.46
pos_807	Cyclopropyl-[(3S,4S)-3-(dimethylamino)-4-(hydroxymethyl)piperidin-1-yl]methanone	metab_4092	-	B(i)	-	227.1752	2.3485	pos	M+H-H2O, M+H	C12H22N2O2	40.2	0	-0.7630737612329801	-	0.00352016623032	6.787	6.98	6.794	6.842	6.896	6.814	6.838	6.838	6.84
pos_821	Alpha-D-Gal-(1->3)-beta-D-Gal-(1->4)-D-GlcNAc	metab_4108	HMDB0248253	B(ii)	-	546.2077	2.6421	pos	M+H-H2O, M+H	C20H35NO16	0	50.8	8.85752077391493	-	0.00494078216462	6.454	6.163	6.421	6.374	6.333	6.425	6.379	6.378	6.383
pos_83	Delmopinol	metab_4117	HMDB0250973	B(ii)	-	272.2581	5.651	pos	M+H, M+CH3OH+H, M+H-H2O	C16H33NO2	0	34.6	-1.19842898065537	-	0.00596167892658	6.034	6.043	5.981	6.046	6.007	5.927	5.956	5.962	5.959
pos_831	2-(3-fluorophenyl)-4-(4-Methylpiperazin-1-yl)-1H-pyrrolo[3,2-c]pyridine	metab_4119	-	B(i)	-	328.1959	2.8487	pos	M+NH4, M+Na	C18H19FN4	44.2	0	8.835259944520551	-	0.00311232259356	6.547	6.311	6.548	6.506	6.485	6.558	6.523	6.522	6.525
pos_848	(2S)-2-Butanol O-[b-D-Apiofuranosyl-(1->6)-b-D-glucopyranoside]	metab_4137	HMDB0041255	B(ii)	-	391.1572	3.0873	pos	M+H, M+Na	C15H28O10	0	82.3	-0.705748711003997	-	0.00907672036988	5.329	4.849	5.253	5.173	5.144	5.231	5.233	5.225	5.228
pos_857	1,2,10-Trihydroxydihydro-trans-linalyl oxide 7-O-beta-D-glucopyranoside	metab_4147	HMDB0033237	B(ii)	-	400.2167	3.2941	pos	M+NH4, M+Na	C16H30O10	0	47.1	-2.64615825797924	219814-37-6	0.00585133549751	5.876	5.679	5.838	5.8	5.781	5.85	5.835	5.83	5.831
pos_88	HECOGENIN ACETATE	metab_4172	-	B(i)	-	455.3151	5.7862	pos	M+H-2H2O, M+H, M+H-H2O	C29H44O5	45.2	0	-1.1071608077935902	-	0.00797932847413	7.047	6.976	7.055	7.044	7.033	7.036	7.044	7.049	7.05
pos_89	17-Estradiol cyclooctyl acetate	metab_4183	HMDB0247180	B(ii)	-	457.331	5.8022	pos	M+, M+CH3OH+H, M+H-H2O	C28H40O3	0	32.9	-0.5620632283084929	-	0.00577084438698	6.634	6.589	6.643	6.633	6.637	6.641	6.625	6.627	6.63
pos_927	N-Methyl-D-Aspartic Acid	metab_4225	HMDB0002393;MJDBOTE0000848	B(i)	C12269	148.0604	0.5372	pos	M+H	C5H9NO4	51.8	0	-0.13108299973629	6384-92-5	0.00613452039819	5.037	5.108	5.263	5.275	5.247	5.034	5.197	5.202	5.2
pos_94	Cyclo(Arg-Gly-Asp-D-Phe-Val)	metab_4239	HMDB0250680	B(ii)	-	592.317	3.453	pos	M+NH4, M+Na, M+H	C26H38N8O7	0	52.4	-5.54060429238564	-	0.00046692323086	7.571	7.422	7.546	7.527	7.485	7.521	7.528	7.528	7.528
pos_940	Creatine	metab_4240	HMDB0000064;PW_C000046;MJDBOTE0000560	B(i)	C00300	132.0768	0.5692	pos	M+H	C4H9N3O2	46.5	0	0.578861550915826	57-00-1	0.00434060448928	4.351	4.383	4.64	4.649	4.6	4.276	4.531	4.534	4.534
pos_945	L-Proline	metab_4245	PW_C000106;HMDB0251528;HMDB0000162;MJDBOTE0000527	B(i)	C00148	116.0709	0.5852	pos	M+H	C5H9NO2	79.1	0	2.16423420135658	147-85-3	0.00364200709906	5.907	5.945	6.109	6.145	6.211	5.674	6.07	6.071	6.073
pos_951	3-Hydroxysebacic acid	metab_4252	HMDB0000350	B(ii)	-	236.1491	0.6018	pos	M+NH4	C10H18O5	0	32.9	-0.678031988583248	446881-43-2	0.00764344539864	6.297	6.228	6.186	6.21	6.07	6.298	6.185	6.189	6.192
pos_962	2-Aminobutan-1-ol	metab_4264	HMDB0245012	B(ii)	-	72.0813	0.6416	pos	M+H-H2O	C4H11NO	0	58.1	6.25371974263492	-	0.00113749219427	5.308	5.375	5.489	5.501	5.539	5.117	5.435	5.434	5.434
pos_967	3-Aminopropionaldehyde	metab_4269	HMDB0001106;PW_C000866	B(ii)	C05665	74.0606	0.6734	pos	M+H	C3H7NO	0	47.3	7.55297479065971	352-92-1	0.00563693197973	4.642	4.832	4.669	4.731	4.755	4.639	4.704	4.699	4.702
pos_994	Maltol	metab_4299	HMDB0030776	B(i)	C11918	127.0391	0.9062	pos	M+H	C6H6O3	77	0	0.8885198265043791	118-71-8	0.00390119433458	5.947	6.139	5.964	5.962	5.995	5.974	5.993	5.99	5.992
pos_741	2-Hydroxycinnamic acid	metab_4305	HMDB0041592;HMDB0002641	B(i)	C01772;C05838	182.0811	1.4805	pos	M+H, M+NH4	C9H8O3	69.4	0	-0.158254543667396	614-60-8;495-79-4	0.000821552099693	6.318	6.307	6.542	6.558	6.603	5.981	6.476	6.477	6.477
pos_2582	9,10-Dihydroxystearic acid	metab_4306	LMFA02000142;HMDB0302281;HMDB0303981	B(ii)	C19622	334.2947	6.4067	pos	M+NH4	C18H36O4	0	39.8	-1.67241859545224	120-87-6	0.0309821751737	6.115	6.389	6.153	6.253	6.232	5.961	6.197	6.175	6.2
pos_1528	Beta-Zearalenol	metab_4307	HMDB0041838;HMDB0041824	B(ii)	C14751	321.1683	5.4843	pos	M+H	C18H24O5	0	73.1	-4.23302956159077	36455-72-8;71030-11-0	0.00663734796382	5.037	4.825	4.937	4.965	4.943	5.013	4.984	4.979	4.984
pos_4191	Choline	metab_4308	HMDB0000097;PW_C000065;HMDB0250194;MJDBOTE0000238	B(i)	C00114	104.1074	0.5212	pos	M+	C5H14NO+	75.8	0	-1.6831929352379098	62-49-7	0.00682644064757	5.537	5.504	5.767	5.718	5.738	5.806	5.706	5.709	5.712
pos_3942	Deoxyadenosine	metab_4309	PW_C000068;HMDB0000101;HMDB0000050;MJDBOTE0000701	B(i)	C00559	252.1088	1.6559	pos	M+H	C10H13N5O3	80.4	0	-1.30131756602159	58-61-7;958-09-8	0.00873541357698	4.842	4.745	4.801	4.813	4.699	4.768	4.788	4.781	4.784
pos_2774	Dioctyl Phthalate	metab_4310	HMDB0249243;HMDB0251427	B(i)	C03690	391.2836	6.0329	pos	M+H	C24H38O4	36.2	0	-1.79544263526614	117-81-7	0.013210800882	5.445	5.231	5.333	5.267	5.387	5.321	5.334	5.326	5.337
pos_385	Dodecanoic acid	metab_4311	PW_C000497;LMFA01010012;HMDB0002262;HMDB0303347;HMDB0000638;HMDB0303348	B(ii)	C02679	439.3204	5.8101	pos	M+2Na-H, 2M+K	C12H24O2	0	48.1	4.96395242088749	1908-11-8;143-07-7	0.0136440851431	6.434	6.388	6.45	6.421	6.405	6.423	6.418	6.419	6.429
pos_1582	Fludrocortisone acetate	metab_4312	HMDB0002802;HMDB0252329;LMST02030122	B(ii)	C00762	387.1988	5.643	pos	M+H-2H2O	C23H31FO6	0	45.6	5.13732148837304	514-36-3;53-06-5	0.015308636484	5.397	5.115	5.357	5.362	5.327	5.371	5.354	5.355	5.366
pos_2427	Hexanal	metab_4313	HMDB0005994;HMDB0031498;LMFA06000109	B(ii)	C02373	142.1226	6.8902	pos	M+ACN+H	C6H12O	0	37.3	-0.253490181731329	6789-80-6;66-25-1	0.0116414093618	5.55	5.691	5.557	5.578	5.675	5.515	5.588	5.595	5.598
pos_1002	Isonicotinic acid	metab_4314	HMDB0060665;HMDB0041912	B(i)	C07446	124.0395	0.9462	pos	M+H	C6H5NO2	30.8	0	1.23663301459961	55-22-1;2015-20-5	0.000744605802211	6.215	6.275	6.299	6.311	6.388	6.065	6.288	6.288	6.288
pos_4119	L-2-Aminobutyric acid	metab_4315	HMDB0245013;HMDB0000650;HMDB0000452	B(i)	C02356	104.071	0.6018	pos	M+H	C4H9NO2	40.3	0	3.44027851167229	1492-24-6;2623-91-8	0.00205579178296	4.901	4.933	4.896	4.913	4.933	4.879	4.92	4.92	4.922
pos_2991	Nerol	metab_4316	HMDB0035155;HMDB0005812;LMPR0102010010	B(i)	C09871	172.1695	5.834	pos	M+NH4	C10H18O	31.3	0	-0.494256093247859	106-25-2;106-24-1	0.00737456344818	4.88	5.033	4.78	4.948	4.987	4.985	4.925	4.922	4.929
pos_4252	Ornithine	metab_4317	HMDB0003374;PW_C000140;HMDB0000214;MJDBOTE0000357	B(i)	C00077	133.0972	0.4333	pos	M+H	C5H12N2O2	51.2	0	0.634986574408081	70-26-8;348-66-3;3184-13-2	0.0127886824111	4.508	4.731	4.935	5.056	5.221	3.641	4.921	4.929	4.932
pos_1605	Styrene	metab_4318	HMDB0034240	B(i)	C07083	105.0702	5.6988	pos	M+H	C8H8	74.4	0	2.9737800049344503	100-42-5	0.00661104630546	5.585	5.74	5.581	5.619	5.66	5.552	5.599	5.6	5.604
pos_2412	Triethylenemelamine	metab_4319	HMDB0041922;HMDB0259195	B(ii)	C07642	237.1455	7.158	pos	M+CH3OH+H	C9H12N6	0	31.3	-1.44333372668129	51-18-3;108-78-1	0.00512828180296	4.693	4.77	4.73	4.666	4.682	4.669	4.684	4.679	4.682
