# Supplementary material for: Integrative omics analysis of plant-microbe synergies in petroleum pollution remediation
Source: PeerJ. 2025 Jun 20;13:e19396. doi: 10.7717/peerj.19396 (PMC12184672; doi:10.7717/peerj.19396)
Supplement: Supplemental Information 7 [file peerj-13-19396-s007.csv]

ID	Metabolite	Metab ID	Library ID	level	KEGG Compound ID	M/Z	Retention time	Mode	Adducts	Formula	Fragmentation Score	Theoretical Fragmentation Score	Mass Error	CAS ID	RSD	M_1	M_2	M_3	M_4	M_5	M_6	QC01	QC02	QC03
neg_1	Dexpanthenol	metab_4320	HMDB0004231;HMDB0304820	B(i)	C05944	204.124	2.5744	neg	M+Cl, M+FA-H, M-H, M+Na-2H	C9H19NO4	52.7	0	-0.4233896391167489	81-13-0	0.00432572969644	6.087	5.981	6.103	6.076	6.102	6.079	6.114	6.116	6.117
neg_1001	Pseudouridine	metab_4324	HMDB0000767	B(ii)	C02067	487.1311	1.4852	neg	2M-H	C9H12N2O6	0	76.3	-1.4876033462477498	1445-07-4	0.0195984563019	5.166	4.924	5.055	5.053	5.02	5.075	5.058	5.072	5.073
neg_1022	S-Acetyldihydrolipoamide	metab_4346	LMFA08010023;HMDB0001526	B(ii)	C01136	230.0672	1.6685	neg	M-H2O-H	C10H19NO2S2	0	30.6	-2.828643437888	-	0.00287751616265	4.537	4.341	4.587	4.523	4.523	4.606	4.577	4.575	4.574
neg_1032	Alpha-Hydroxyisobutyric Acid	metab_4357	HMDB0000729;HMDB0242161;MJDBOTE0000667	B(i)	-	103.0393	1.7651	neg	M-H	C4H8O3	39.5	0	-7.43236173084968	594-61-6	0.0137114463338	4.028	3.781	4.023	3.986	4.068	3.885	3.983	3.994	3.984
neg_1034	3-Amino-2,3-dihydrobenzoic acid	metab_4359	HMDB0251519	B(ii)	C12110	184.0613	1.7847	neg	M+FA-H	C7H9NO2	0	32.8	-1.89041369263515	87980-11-8	0.00573153240617	4.784	4.576	4.74	4.766	4.724	4.68	4.704	4.709	4.707
neg_1039	2-Oxo-4-methylthiobutanoic acid	metab_4364	HMDB0001553;PW_C001195	B(ii)	C01180	193.0175	1.7977	neg	M+FA-H	C5H8O3S	0	33.6	-0.7864269475792651	583-92-6	0.0111962117237	4.889	4.635	4.893	4.808	4.81	4.829	4.836	4.834	4.843
neg_1047	3-Keto-b-D-galactose	metab_4373	HMDB0001385	B(ii)	C05394	177.0401	1.8205	neg	M-H	C6H10O6	0	41.3	-1.78188495440151	-	0.00508384146694	5.298	5.204	5.33	5.304	5.273	5.283	5.3	5.298	5.303
neg_1097	5-Hydroxy-N-formylkynurenine	metab_4427	PW_C002055;HMDB0004086	B(ii)	C05648	287.045	2.1874	neg	M+Cl	C11H12N2O5	0	38.1	3.71238655271447	-	0.00396645966846	5.212	4.972	5.192	5.145	5.131	5.218	5.169	5.171	5.173
neg_1130	Biotin sulfone	metab_4465	HMDB0004818	B(ii)	C20387	311.0449	2.3242	neg	M+Cl	C10H16N2O5S	0	42.8	-9.16963452470112	40720-05-6	0.00833616934568	6.467	6.25	6.482	6.388	6.36	6.444	6.42	6.418	6.425
neg_1150	3-Methoxyanthranilate	metab_4486	HMDB0060374	B(ii)	C05831	212.0564	2.4444	neg	M+FA-H	C8H9NO3	0	50.3	-0.116727187110773	-	0.0118774360752	5.053	4.979	5.066	5.01	5.007	5.018	5.037	5.036	5.045
neg_1159	Galactosylglycerol	metab_4495	HMDB0006790;HMDB0304157;PW_C002928	B(ii)	C05401	275.0757	2.4791	neg	M+Na-2H	C9H18O8	0	42.4	3.26116941018008	-	0.00968598051562	5.245	5.216	5.288	5.225	5.239	5.261	5.258	5.258	5.265
neg_1172	S-4-Hydroxymephenytoin	metab_4510	HMDB0013894	B(ii)	-	271.05	2.5486	neg	M+K-2H	C12H14N2O3	0	31.3	3.89474194503724	-	0.00586525005203	6.3	6.036	6.268	6.2	6.154	6.289	6.24	6.238	6.243
neg_1180	5-(3',5'-Dihydroxyphenyl)-gamma-valerolactone-O-sulphate-O-methyl	metab_4519	HMDB0060031	B(ii)	-	301.0393	2.5744	neg	M-H	C12H14O7S	0	46.3	1.88514983171568	-	0.00788623484452	5.593	5.376	5.561	5.507	5.472	5.61	5.55	5.555	5.557
neg_1182	Gamma-Aminobutyric acid-betaxanthin	metab_4521	HMDB0304751	B(ii)	-	331.071	2.5896	neg	M+Cl	C13H16N2O6	0	59	2.4246482080592404	-	0.00951994472445	5.354	5.065	5.331	5.284	5.223	5.385	5.325	5.331	5.333
neg_1251	Catechin 7-glucuronide	metab_4598	HMDB0127727	B(ii)	-	465.1043	2.846	neg	M-H	C21H22O12	0	56.8	0.915796480788092	1146696-34-5	0.0127953908391	5.461	5.266	5.43	5.393	5.312	5.431	5.424	5.422	5.414
neg_1254	Curcumin I	metab_4601	HMDB0002269;HMDB0034401;HMDB0039611	B(ii)	C10443	377.136	2.8689	neg	M-H2O-H	C23H24O6	0	35.8	-8.783812164144381	84765-67-3;458-37-7;91884-86-5	0.0214667506099	5.186	5.13	5.167	5.178	5.135	5.174	5.198	5.197	5.181
neg_1258	Cassythicine	metab_4605	HMDB0033354	B(ii)	C09389	695.2582	2.8922	neg	2M+FA-H	C19H19NO4	0	34.8	-4.32788375072914	5890-28-8	0.0053825942598	5.973	5.833	5.937	5.9	5.868	5.936	5.968	5.963	5.964
neg_1265	Avenanthramide A2	metab_4613	HMDB0029297	B(ii)	-	406.1151	2.9086	neg	M+FA-H	C18H19NO7	0	66.8	2.1519117126438	-	0.00821136672198	5.685	5.515	5.65	5.65	5.618	5.681	5.676	5.681	5.682
neg_1298	Schisandrin C	metab_4648	HMDB0258167	B(ii)	-	419.1234	2.9976	neg	M+Cl	C22H24O6	0	36.3	-8.475570207391339	-	0.00554877775916	5.485	5.24	5.429	5.402	5.385	5.442	5.427	5.425	5.423
neg_1302	3-Deazaadenosine	metab_4654	HMDB0245849;HMDB0029956	B(ii)	C01736	247.0826	3.014	neg	M-H2O-H	C11H14N4O4	0	38.9	-3.84002039349372	550-33-4	0.0223772035543	3.901	4.113	3.906	4.076	4.071	4.064	4.083	4.066	4.067
neg_1307	Tuckolide Decarestrictine D	metab_4659	-	B(i)	-	215.0925	3.0428	neg	M-H	C10H16O5	40.5	0	-0.0297312801115106	-	0.00560243600745	4.969	4.895	4.941	4.964	4.974	4.967	4.978	4.982	4.978
neg_1308	Erinapyrone A	metab_4660	HMDB0041426	B(ii)	-	187.061	3.0527	neg	M+FA-H	C7H10O3	0	37.8	-1.68129648270859	146064-66-6	0.00445736139307	4.954	4.865	4.93	4.963	4.942	4.952	4.96	4.956	4.957
neg_1323	Difluprednate	metab_4677	HMDB0015676	B(ii)	C12695	545.1786	3.1317	neg	M+K-2H	C27H34F2O7	0	60.9	5.476471400702651	23674-86-4	0.0066668897575	6.057	5.811	6.04	5.992	5.979	6.028	6.02	6.019	6.014
neg_1328	Hydrocortisone phosphate	metab_4682	HMDB0253247	B(ii)	-	463.15	3.1511	neg	M+Na-2H	C21H31O8P	0	78.7	-0.7108481983802009	-	0.0175769179619	5.238	5.012	5.215	5.199	5.15	5.214	5.225	5.224	5.211
neg_1339	6-O-(6-Deoxy-alpha-L-mannopyranosyl)-beta-D-glucopyranose	metab_4694	HMDB0247100;HMDB0302439	B(ii)	C08247	711.2532	3.1787	neg	2M+Hac-H	C12H22O10	0	50	-4.9782422093053205	-	0.00854599083189	6.496	6.381	6.496	6.487	6.468	6.5	6.517	6.51	6.511
neg_1350	Pterosin J	metab_4706	HMDB0038161	B(ii)	-	287.0601	3.2251	neg	M+Cl	C14H17ClO2	0	35.2	-3.98675658436179	41411-02-3	0.0120570777907	5.082	4.941	5.075	5.069	5.07	5.078	5.096	5.087	5.096
neg_1351	Biocytin	metab_4707	PW_C001785;HMDB0003134	B(ii)	C05552	407.1543	3.2251	neg	M+Cl	C16H28N4O4S	0	60.2	4.71161339397291	576-19-2	0.00694469823104	5.553	5.504	5.553	5.534	5.57	5.542	5.539	5.543	5.544
neg_1401	L-1,2,3,4-Tetrahydro-beta-carboline-3-carboxylic acid	metab_4763	HMDB0035665	B(ii)	-	261.0886	3.4181	neg	M+FA-H	C12H12N2O2	0	30.2	2.3947943823831297	42438-90-4	0.00563077266357	5.949	5.789	5.925	5.879	5.881	5.927	5.911	5.909	5.914
neg_1402	2-Amino-3-methylbenzoate	metab_4764	PW_C040581;HMDB0060680	B(ii)	C16571	347.1254	3.4306	neg	2M+FA-H	C8H9NO2	0	39.4	1.88780565615793	4389-45-1	0.00921237796298	5.604	5.529	5.635	5.576	5.538	5.594	5.61	5.603	5.61
neg_1410	1H-Purine-2,6-dione, 7-(2-(4-(2-chlorophenyl)-1-piperazinyl)ethyl)-3,7-dihydro-1,3-dimethyl-	metab_4773	HMDB0253808	B(ii)	-	447.1548	3.4529	neg	M+FA-H	C19H23ClN6O2	0	40.7	-1.17883317388706	-	0.00382147957278	5.539	5.352	5.491	5.464	5.406	5.497	5.474	5.477	5.474
neg_1411	Prenyl glucoside	metab_4774	HMDB0031876	B(ii)	C09808	293.1247	3.4569	neg	M+FA-H	C11H20O6	0	33	1.9840178931421	117861-55-9	0.00469955411145	5.06	4.979	5.093	5.034	5.033	5.074	5.061	5.057	5.061
neg_1431	Triacetic acid	metab_4796	HMDB0259137	B(ii)	C01757	287.0778	3.5239	neg	2M-H	C6H8O4	0	37.4	1.99427239502018	-	0.00449561286646	5.501	5.328	5.427	5.412	5.367	5.517	5.445	5.447	5.448
neg_1437	2,3-Dihydroxytoluene	metab_4802	HMDB0301753	B(i)	C02923	123.0445	3.5442	neg	M-H	C7H8O2	35.3	0	-5.56702237628243	488-17-5	0.00150661489647	5.268	5.211	5.263	5.245	5.24	5.274	5.271	5.271	5.272
neg_1438	Phenylglyoxylic acid	metab_4803	HMDB0001587	B(ii)	C02137	195.0297	3.5442	neg	M+FA-H	C8H6O3	0	41	-1.09155061606062	611-73-4	0.00156210385149	6.299	6.205	6.27	6.263	6.244	6.285	6.289	6.289	6.29
neg_1451	5-Benzylacyclouridine	metab_4818	HMDB0246756	B(ii)	-	321.1097	3.6193	neg	M+FA-H	C14H16N2O4	0	31.7	1.8291725442433	-	0.00626662078001	5.578	5.555	5.571	5.605	5.588	5.541	5.605	5.603	5.609
neg_1458	Furfuryl isovalerate	metab_4825	LMFA07010890;HMDB0039874	B(ii)	-	227.0926	3.6372	neg	M+FA-H	C10H14O3	0	31.5	0.7595419508852149	13678-60-9	0.000991728920287	5.562	5.455	5.565	5.52	5.529	5.53	5.542	5.543	5.543
neg_1461	Mascaroside	metab_4829	HMDB0035603	B(ii)	C09132	561.1733	3.6411	neg	M+K-2H	C26H36O11	0	54.6	-2.0395031581701497	55465-97-9	0.00183139685312	6.139	5.952	6.125	6.122	6.076	6.112	6.12	6.12	6.121
neg_148	Arctinol	metab_4849	HMDB0302303	B(ii)	-	300.9746	0.4587	neg	M+Na-2H, M+K-2H	C13H12O2S2	0	31.4	-6.97987383043255	-	0.00866342241405	5.979	5.939	5.871	5.907	5.845	5.931	5.916	5.915	5.922
neg_1485	(-)-Epigallocatechin 3'-glucuronide	metab_4855	HMDB0041638	B(ii)	-	481.1027	3.7311	neg	M-H	C21H22O13	0	39.3	8.18293999691105	-	0.00593648140632	5.782	5.657	5.783	5.767	5.722	5.765	5.769	5.767	5.764
neg_1486	1,2-Cyclohexanediol	metab_4856	HMDB0244061	B(i)	-	115.0757	3.7483	neg	M-H	C6H12O2	48.7	0	-6.35336907089975	-	0.00151799363822	5.838	5.808	5.819	5.847	5.845	5.807	5.853	5.853	5.854
neg_1490	Arginyl-glycyl-aspartyl-phenylalanine	metab_4861	HMDB0248586	B(ii)	-	528.1995	3.7587	neg	M+Cl	C21H31N7O7	0	69.2	3.33588031827455	-	0.00434202097938	5.576	5.482	5.566	5.573	5.553	5.545	5.593	5.59	5.59
neg_1494	Lactacystin	metab_4865	HMDB0253941	B(ii)	-	411.0973	3.7769	neg	M+Cl	C15H24N2O7S	0	61.8	-6.826680245426401	-	0.00441095869706	6.105	5.968	6.064	6.047	6.021	6.059	6.086	6.082	6.084
neg_1497	Thymidine	metab_4868	HMDB0000273;PW_C000187;MJDBOTE0000448	B(ii)	C00214	725.2688	3.8016	neg	3M-H	C10H14N2O5	0	37.5	7.27108454875237	50-89-5	0.00773241591847	6.449	6.397	6.448	6.434	6.425	6.431	6.458	6.451	6.457
neg_1510	Dihydrodeoxy-8-epiaustdiol	metab_4884	HMDB0031668	B(ii)	-	267.0879	3.8421	neg	M+FA-H	C12H14O4	0	36.2	2.2889305090939103	58957-07-6	0.00847015143201	5.25	5.183	5.252	5.236	5.209	5.241	5.249	5.244	5.251
neg_1527	3-Isopropylmalic acid	metab_4902	HMDB0012156	B(i)	C04411	175.0609	3.926	neg	M-H	C7H12O5	32.7	0	-1.89120413561995	126576-14-5	0.00970305837672	5.11	5.057	5.105	5.089	5.147	5.097	5.121	5.119	5.127
neg_1532	Fasoracetam	metab_4908	HMDB0252174	B(ii)	C13311	241.1194	3.9427	neg	M+FA-H	C10H16N2O2	0	49.3	0.274905853502181	110958-19-5	0.0139566060579	4.411	4.501	4.778	4.823	4.909	2.87	4.745	4.734	4.745
neg_1538	Heptyl 4-hydroxybenzoate	metab_4914	HMDB0034462	B(ii)	C14718	281.1399	3.9623	neg	M+FA-H	C14H20O3	0	46.4	2.05836190308829	1085-12-7	0.0132667091601	5.826	5.792	5.829	5.811	5.802	5.833	5.829	5.819	5.829
neg_1545	3,4-Dimethylbenzenesulfonic acid	metab_4922	-	B(i)	-	185.0275	3.9826	neg	M-H	C8H10O3S	78.8	0	-1.3652151674954798	-	0.00660410190401	5.762	5.693	5.738	5.728	5.739	5.739	5.756	5.751	5.752
neg_1551	Ansamitocin P-3	metab_4929	HMDB0248452	B(ii)	C12045	679.2631	4.0178	neg	M+FA-H	C32H43ClN2O9	0	73	-1.2420117130176	66584-72-3	0.00527892487431	6.858	6.775	6.861	6.856	6.806	6.846	6.863	6.858	6.862
neg_1575	Tyramine	metab_4955	PW_C000210;HMDB0000306;MJDBOTE0000392	B(ii)	C00483	182.082	4.1239	neg	M+FA-H	C8H11NO	0	33.9	-2.09533447932871	51-67-2	0.00652784664724	5.25	5.189	5.215	5.229	5.238	5.224	5.259	5.254	5.254
neg_1601	2-Hydroxyacetophenone	metab_4985	HMDB0245150;HMDB0032568	B(i)	C07189	135.0445	4.2267	neg	M-H	C8H8O2	56.3	0	-4.61679101532138	582-24-1;118-93-4	0.00637819544788	5.446	5.463	5.577	5.653	5.853	5.004	5.626	5.621	5.622
neg_1635	7-Deaza-2'-deoxyguanosine	metab_5022	HMDB0247243	B(ii)	-	303.0517	4.3602	neg	M+K-2H	C11H14N4O4	0	36.2	5.96703463064723	-	0.00802225616258	5.263	5.115	5.25	5.232	5.23	5.279	5.235	5.233	5.24
neg_1639	(+/-)-Metalaxyl	metab_5026	HMDB0031802	B(ii)	C10947	557.2823	4.3741	neg	2M-H	C15H21NO4	0	45.5	-8.149160401769379	-	0.00809025466203	5.735	5.596	5.733	5.708	5.717	5.724	5.733	5.727	5.733
neg_1661	PG(a-13:0/PGJ2)	metab_5051	HMDB0270562	B(ii)	-	793.409	4.4322	neg	M+Cl	C39H67O12P	0	62.5	3.4354775130667	-	0.0121874674899	6.637	6.496	6.634	6.615	6.586	6.606	6.616	6.607	6.615
neg_1671	1,4-Ipomeadiol	metab_5062	HMDB0030471	B(ii)	-	215.0925	4.4669	neg	M+FA-H	C9H14O3	0	53	0.0881233000816181	53011-73-7	0.00797580705362	5.869	5.649	5.84	5.808	5.804	5.835	5.823	5.821	5.828
neg_1684	Remifentanil	metab_5076	HMDB0015036;PW_C009349	B(ii)	C08021	397.1723	4.5032	neg	M+Na-2H	C20H28N2O5	0	48.8	-5.8018696832479	132875-61-7	0.00782160157272	5.803	5.57	5.786	5.747	5.676	5.756	5.754	5.749	5.755
neg_1698	Cerivastatin lactone	metab_5091	HMDB0249823	B(ii)	-	881.4614	4.5584	neg	2M-H	C26H32FNO4	0	40.7	6.355359592636511	-	0.00835190373259	6.38	6.22	6.376	6.361	6.3	6.367	6.388	6.381	6.387
neg_1710	Suberic Acid	metab_5106	LMFA01170001;HMDB0000893;MJDBOTE0000630	B(i)	C08278	173.0816	4.6015	neg	M-H	C8H14O4	73.3	0	-1.97029151951434	505-48-6	0.0105891254942	5.172	5.208	5.394	5.353	5.376	5.089	5.34	5.332	5.339
neg_1718	Gibberellic Acid	metab_5114	HMDB0003559;MJDBZSJ0000110	B(i)	C01699	345.135	4.62	neg	M-H	C19H22O6	51.4	0	1.79913127879998	77-06-5	0.010369013739	5.571	5.304	5.543	5.499	5.435	5.544	5.541	5.539	5.548
neg_1740	PI(5-iso PGF2VI/20:1(11Z))	metab_5139	HMDB0277112	B(ii)	-	969.514	4.6858	neg	M+Cl	C47H83O16P	0	85.9	2.95688498475176	-	0.0102268253095	6.116	5.981	6.091	6.095	6.057	6.103	6.119	6.11	6.115
neg_1745	Apigenin 7-O-diglucuronide	metab_5144	HMDB0301685	B(ii)	-	621.1108	4.7054	neg	M-H	C27H26O17	0	78.9	1.791037952595	-	0.00515949938333	6.487	6.29	6.404	6.387	6.337	6.462	6.416	6.412	6.413
neg_1762	Decanedioic acid	metab_5163	LMFA01170006;HMDB0000792	B(i)	C08277	201.1131	4.7703	neg	M-H	C10H18O4	53.2	0	-0.545563534822435	111-20-6	0.00363335866246	5.327	5.283	5.408	5.388	5.391	5.263	5.391	5.389	5.388
neg_1777	Risperidone	metab_5179	HMDB0005020	B(ii)	C06861	409.2085	4.8302	neg	M-H	C23H27FN4O2	0	34.9	9.78507907523917	106266-06-2	0.0195338840921	4.982	4.658	4.959	4.919	4.877	4.978	5	4.984	4.987
neg_1794	Nicardipine	metab_5197	HMDB0014760	B(ii)	C07264	524.2045	4.8883	neg	M+FA-H	C26H29N3O6	0	58	1.36912446498886	55985-32-5	0.0113567242389	6.166	5.981	6.178	6.135	6.057	6.139	6.143	6.134	6.142
neg_1801	5-Hydroxyferulic acid	metab_5206	HMDB0035484;HMDB0035485	B(ii)	C05619	191.0348	4.9132	neg	M-H2O-H	C10H10O5	0	55.9	-0.9446714742022208	110642-42-7;256642-48-5	0.00635820989006	5.115	4.927	5.093	5.024	5.008	5.099	5.047	5.042	5.047
neg_1808	Paeonol	metab_5213	HMDB0256081;MJDBOTE0001333	B(ii)	C10712	147.0446	4.9287	neg	M-H2O-H	C9H10O3	0	60	-3.4575053353778795	552-41-0	0.00445648159342	5.546	5.341	5.497	5.463	5.425	5.512	5.48	5.478	5.482
neg_1861	2-Keto-3-Deoxy-D-Mannooctanoic Acid	metab_5272	HMDB0250768	B(ii)	-	283.065	5.1019	neg	M+FA-H	C8H14O8	0	43.1	-8.72988591550314	-	0.00423611908191	5.994	5.831	5.951	5.914	5.877	5.953	5.949	5.947	5.951
neg_1874	Feruloyl-2-hydroxyputrescine	metab_5286	HMDB0033465	B(ii)	-	315.1091	5.1658	neg	M+Cl	C14H20N2O4	0	34.3	-9.24277477117137	-	0.0166550967404	5.482	5.153	5.446	5.388	5.296	5.447	5.413	5.411	5.424
neg_1884	2-Propyl-2,4-pentadienoic acid	metab_5297	HMDB0060682;PW_C040569	B(ii)	C16656	185.0817	5.1902	neg	M+FA-H	C8H12O2	0	51.3	-1.75344990565141	72010-18-5	0.00309690581283	5.895	5.732	5.881	5.84	5.807	5.88	5.887	5.885	5.888
neg_1917	N,N'-METHYLENEBISACRYLAMIDE	metab_5333	HMDB0255276;HMDB0254632	B(ii)	-	353.1463	5.2881	neg	2M+FA-H	C7H10N2O2	0	39.6	-1.27028938007704	-	0.00479787970602	5.432	5.245	5.379	5.332	5.315	5.381	5.4	5.398	5.396
neg_1944	P-Hydroxyubenimex	metab_5363	HMDB0255924	B(ii)	-	345.1459	5.3634	neg	M+Na-2H	C16H24N2O5	0	45.7	8.40568743374079	-	0.00474344081607	5.605	5.485	5.638	5.57	5.513	5.606	5.62	5.616	5.618
neg_1985	Mitomycin	metab_5408	HMDB0014450	B(ii)	C06681	315.1091	5.4997	neg	M-H2O-H	C15H18N4O5	0	35.1	-2.26108490796112	50-07-7	0.0064347648946	5.168	4.942	5.096	5.087	5.062	5.14	5.129	5.124	5.125
neg_1995	Homocitrulline	metab_5419	HMDB0000679	B(ii)	C02427	423.2241	5.5154	neg	2M+FA-H	C7H15N3O3	0	31.6	8.52447815601812	1190-49-4	0.00727523840309	5.395	5.324	5.38	5.371	5.316	5.369	5.4	5.396	5.394
neg_2001	(2S,3R,4R,6R,7S,8R,9R)-1,2,3,4,6,7,8,9-Octahydroxydecan-5-one	metab_5428	HMDB0255321	B(ii)	-	329.107	5.5203	neg	M+FA-H	C10H20O9	0	37.5	-6.77361101769254	-	0.00566085601216	5.172	5.081	5.123	5.1	5.102	5.13	5.134	5.13	5.134
neg_2007	Abscisic Acid	metab_5434	HMDB0035140;HMDB0036093;HMDB0243505;MJDBZSJ0000115	B(i)	C06082	263.1292	5.5238	neg	M-H	C15H20O4	66	0	1.3719723787535802	7773-56-0;21293-29-8	0.00534664520744	5.264	5.109	5.207	5.182	5.147	5.206	5.227	5.223	5.226
neg_2020	PI(PGF1alpha/16:2(9Z,12Z))	metab_5449	HMDB0276333	B(ii)	-	943.4549	5.5395	neg	M+K-2H	C45H79O16P	0	44.4	-4.67947712609008	-	0.00386155163037	6.378	6.275	6.335	6.331	6.27	6.318	6.354	6.351	6.352
neg_2027	3,4-dihydroxyphenylacetic Acid	metab_5456	HMDB0001336;MJDBSJD0000081	B(i)	C01161	167.0346	5.5552	neg	M-H	C8H8O4	60.9	0	-2.49776315038159	102-32-9	0.000669638702579	5.402	5.458	5.377	5.358	5.378	5.383	5.405	5.405	5.404
neg_2032	(d(CH2)51,Tyr(Me)2,Arg8)-Vasopressin	metab_5461	HMDB0243635	B(ii)	-	574.2449	5.5552	neg	M-2H	C52H74N14O12S2	0	62.5	-0.7723360415587671	-	0.00665102479214	6.053	6.028	6.023	6.006	6.007	6.042	6.029	6.024	6.028
neg_2035	Cis-4-Decenedioic acid	metab_5464	HMDB0000603	B(ii)	-	199.0975	5.563	neg	M-H	C10H16O4	0	36.6	-0.6364189741612819	72879-22-2	0.0126770133928	4.142	4.184	4.177	4.089	4.128	4.18	4.176	4.174	4.184
neg_2039	PIP2(16:0/20:4(5Z,8Z,11Z,14Z))	metab_5468	HMDB0010043	B(ii)	C00626	508.225	5.563	neg	M-2H	C45H81O19P3	0	47.8	5.9045401004609	-	0.0184236695357	5.398	5.373	5.402	5.397	5.37	5.42	5.437	5.423	5.436
neg_2049	(R)-1-O-[b-D-Apiofuranosyl-(1->2)-b-D-glucopyranoside]-1,3-octanediol	metab_5478	HMDB0032798	B(ii)	-	481.2651	5.5788	neg	M+FA-H	C21H40O9	0	71.3	-0.7135972337466719	-	0.00696670305179	5.359	5.219	5.395	5.315	5.291	5.321	5.303	5.296	5.299
neg_2055	2-Mercaptobenzothiazole	metab_5485	HMDB0030524	B(i)	C14437	165.9786	5.5951	neg	M-H	C7H5NS2	72.3	0	-2.5950830853936298	149-30-4	0.00590077272035	4.775	5.126	4.794	4.857	4.92	4.788	4.873	4.868	4.869
neg_2058	7-(1-Imidazolyl)heptanoic acid	metab_5488	HMDB0244878	B(ii)	-	437.2392	5.5951	neg	2M+FA-H	C10H16N2O2	0	67.7	-3.50768334982888	-	0.0020381191347	5.453	5.353	5.432	5.403	5.42	5.377	5.431	5.433	5.432
neg_2059	PIP(16:2(9Z,12Z)/TXB2)	metab_5489	HMDB0278661	B(ii)	-	499.2186	5.5951	neg	M-2H	C45H78O20P2	0	78.8	-4.40384606107153	-	0.0169204622032	5.701	5.628	5.681	5.656	5.683	5.73	5.698	5.696	5.709
neg_2076	Panaxytriol	metab_5508	LMFA05000027;HMDB0031928	B(ii)	C16792	323.1868	5.6186	neg	M+FA-H	C17H26O3	0	33.2	1.47147865400037	87005-03-6	0.00318843502173	5.532	5.477	5.513	5.502	5.491	5.493	5.537	5.535	5.534
neg_2109	Russelioside B	metab_5543	HMDB0257365	B(ii)	-	839.4084	5.6656	neg	M+Na-2H	C40H66O17	0	43.6	4.576051855744639	-	0.00310123359749	6.161	6.069	6.142	6.128	6.111	6.144	6.153	6.155	6.152
neg_2116	20-Cooh ltb4	metab_5550	HMDB0245561;HMDB0006059	B(ii)	C05950	361.2027	5.6815	neg	M-H2O-H	C21H32O6	0	69.5	1.60047539334753	80434-82-8	0.00392314965808	5.56	5.453	5.529	5.452	5.47	5.469	5.524	5.527	5.523
neg_2127	Zanamivir	metab_5561	HMDB0014698	B(ii)	C08095	313.1121	5.6971	neg	M-H2O-H	C12H20N4O7	0	44.8	-9.86455382323512	139110-80-8	0.00460975631016	6.055	5.898	5.999	5.977	5.954	5.994	5.978	5.976	5.974
neg_2131	Deoxycholic acid 3-glucuronide	metab_5566	LMST05010046;HMDB0002596	B(ii)	C03033	549.3078	5.6971	neg	M-H2O-H	C30H48O10	0	63	1.49644675992331	72504-58-6	0.015104219977	5.921	5.829	5.863	5.833	5.796	5.867	5.89	5.877	5.882
neg_2132	Methylisopelletierine	metab_5567	HMDB0030326	B(ii)	C06184	200.129	5.705	neg	M+FA-H	C9H17NO	0	36.2	-1.25818918241788	-	0.00498135577351	4.494	4.663	4.898	4.915	4.938	4.104	4.812	4.811	4.808
neg_2140	PG(22:6(5Z,8E,10Z,13Z,15E,19Z)-2OH(7S, 17S)/i-16:0)	metab_5575	HMDB0271533	B(ii)	-	847.4758	5.7128	neg	M+Na-2H	C44H75O12P	0	38.8	1.8085609395113105	-	0.0652222877319	6.211	6.369	6.251	6.191	6.187	6.172	6.21	6.217	6.164
neg_2153	Val-Pro-Asp-Pro-Arg	metab_5588	HMDB0244421	B(ii)	-	617.2824	5.7363	neg	M+Cl	C25H42N8O8	0	87.2	0.734802217508567	-	0.00402876657278	5.822	5.666	5.828	5.789	5.745	5.814	5.833	5.836	5.832
neg_2158	Triterpenoids	metab_5593	HMDB0259282	B(ii)	-	517.3178	5.7441	neg	M+FA-H	C29H44O5	0	84	1.4732743262165502	-	0.0060156383136	7.169	7.115	7.157	7.14	7.14	7.153	7.169	7.168	7.164
neg_2163	24(28)-Dehydromakisterone	metab_5599	HMDB0302988	B(ii)	-	537.3075	5.7597	neg	M+FA-H	C28H44O7	0	53.3	1.25637467390534	-	0.0059404169158	5.879	5.752	5.853	5.832	5.783	5.841	5.876	5.871	5.872
neg_2176	3a,6b,7b-Trihydroxy-5b-cholanoic acid	metab_5613	HMDB0000415	B(ii)	C17726	429.2651	5.7832	neg	M+Na-2H	C24H40O5	0	45.6	6.96778778452825	2393-59-1	0.00801268098523	5.903	5.806	5.835	5.856	5.846	5.847	5.875	5.873	5.868
neg_219	Norepinephrine	metab_5627	HMDB0000216;PW_C000142;MJDBOTE0001316	B(ii)	C00547	214.0721	1.8269	neg	M-H2O-H, M+FA-H	C8H11NO3	0	40.1	0.0711898655525279	51-41-2	0.00982035849848	5.114	4.98	5.106	5.063	5.055	5.077	5.085	5.083	5.091
neg_2197	13'-Hydroxy-gamma-tocotrienol	metab_5635	HMDB0012562	B(ii)	-	471.3124	5.8512	neg	M+FA-H	C28H42O3	0	81.3	1.81909260976649	-	0.0170782804084	6.776	6.718	6.724	6.745	6.746	6.766	6.779	6.766	6.778
neg_22	Rhamnose	metab_5637	HMDB0000849;MJDBOTE0001343	B(i)	C00507	163.0608	1.8269	neg	M-H2O-H, M+Na-2H, M-H	C6H12O5	63.2	0	-2.6487307986267203	3615-41-6	0.0129267030428	6.007	5.933	5.994	5.976	5.974	5.999	5.994	5.993	6.003
neg_2236	Aflatoxin GM1	metab_5677	HMDB0030477	B(ii)	-	325.0359	5.9427	neg	M-H2O-H	C17H12O8	0	41.9	1.38301094123382	23532-00-5	0.00479252334719	7.091	7.047	7.053	7.071	7.065	7.103	7.057	7.055	7.059
neg_2275	Safinamide	metab_5716	HMDB0257441	B(ii)	-	337.1097	6.0679	neg	M+Cl	C17H19FN2O2	0	46	-9.04236062849211	-	0.0369532055277	4.753	5.296	4.983	4.845	5.097	5.006	4.923	4.951	4.952
neg_2296	PG(22:6(4Z,7Z,11E,13Z,15E,19Z)-2OH(10S,17)/i-16:0)	metab_5736	HMDB0271549	B(ii)	-	847.4758	6.1608	neg	M+Na-2H	C44H75O12P	0	38.1	1.86391737961363	-	0.0613964635011	6.179	6.26	6.165	6.161	6.185	6.151	6.199	6.186	6.147
neg_230	Thienamycin	metab_5741	HMDB0258982	B(ii)	C06664	603.1789	1.8111	neg	M-H, 2M+Hac-H	C11H16N2O4S	0	65.6	-2.09442398270455	59995-64-1	0.00579582393602	5.682	5.496	5.632	5.608	5.588	5.591	5.629	5.627	5.632
neg_2330	Phenylalanylhistidine	metab_5775	HMDB0028997;HMDB0028892	B(ii)	-	337.1097	6.271	neg	M+Cl	C15H18N4O3	0	38	7.999901122796941	16874-81-0;33367-37-2	0.0125680995079	5.354	5.521	5.376	5.398	5.437	5.399	5.401	5.399	5.409
neg_2346	2,3-Dimethoxy-5-methyl-6-(9'-carboxynonyl)-1,4-benzoquinone	metab_5791	HMDB0258087	B(ii)	-	749.3767	6.318	neg	2M+FA-H	C19H28O6	0	59.3	1.82891598561166	-	0.00393674528758	5.919	5.831	5.907	5.893	5.899	5.956	5.95	5.947	5.95
neg_2370	1-Carboxycyclohexaneacetic Acid	metab_5817	-	B(i)	-	185.0816	6.3769	neg	M-H	C9H14O4	61.8	0	-1.7442865133613	-	0.0172751047594	4.856	4.794	4.822	4.787	4.866	4.954	4.866	4.853	4.866
neg_2373	(1R,6R)-6-hydroxy-2-succinylcyclohexa-2,4-diene-1-carboxylate	metab_5820	HMDB0303951	B(ii)	C05817	221.0455	6.386	neg	M-H2O-H	C11H12O6	0	46.6	0.0094978257293074	-	0.0190154739	4.835	4.786	4.841	4.872	4.896	4.929	4.891	4.877	4.891
neg_2379	2'-Hydroxygenistein	metab_5826	HMDB0034014;LMPK12050327	B(ii)	C12134	331.0464	6.4145	neg	M+FA-H	C15H10O6	0	51.1	1.70621927387472	1156-78-1	0.0103538738776	6.091	5.888	6.072	6.025	5.986	6.087	6.032	6.024	6.031
neg_2388	P-Anisic Acid	metab_5835	HMDB0001101	B(i)	C02519	151.0395	6.4936	neg	M-H	C8H8O3	57.7	0	-3.7154485108779	100-09-4	0.00335241600635	5.067	4.942	5.013	4.993	5.009	5.092	5.038	5.036	5.039
neg_2389	4-Methylcatechol	metab_5836	HMDB0000873;MJDBOTE0000523	B(ii)	C06730	123.0444	6.5014	neg	M-H	C7H8O2	0	35.1	-5.9901586798397	452-86-8	0.0120485481977	4.853	4.768	4.853	4.833	4.802	4.899	4.839	4.829	4.831
neg_2397	5-(Biotinamido)pentylamine	metab_5844	HMDB0246726	B(ii)	-	365.1408	6.5494	neg	M+K-2H	C15H28N4O2S	0	63.3	-3.4832431582937096	-	0.00720448863938	6.258	6.39	6.242	6.272	6.312	6.311	6.297	6.296	6.302
neg_2418	Cortisol 21-mesylate	metab_5865	HMDB0250467	B(ii)	-	461.1597	6.8209	neg	M+Na-2H	C22H32O7S	0	68.2	-4.17540969284081	-	0.00710198631625	5.242	5.541	5.128	5.269	5.321	5.311	5.301	5.295	5.3
neg_2438	(E)-indol-3-ylacetaldoxime	metab_5883	HMDB0303989	B(ii)	C02937	211.0281	7.0024	neg	M+K-2H	C10H10N2O	0	62.4	1.30465160078922	-	0.0385633664057	4.449	3.787	4.263	4.165	4.202	4.299	4.293	4.322	4.323
neg_2447	5-O-Ethyl 3-O-methyl (4S)-2,6-dimethyl-4-(3-nitrophenyl)-3,4-dihydropyridine-3,5-dicarboxylate	metab_5893	HMDB0260391	B(ii)	-	397.0784	7.0328	neg	M+K-2H	C18H20N2O6	0	34	-6.42318123046149	-	0.0307578427338	5.131	5.075	4.854	4.946	5.076	5.054	5.039	5.037	5.061
neg_2454	Thymol Sulfate	metab_5901	HMDB0062720	B(ii)	-	211.0428	7.0407	neg	M-H2O-H	C10H14O4S	0	47.7	-2.5955361197375098	-	0.0242576280719	4.769	4.451	4.741	4.772	4.654	4.824	4.645	4.644	4.626
neg_2456	2-Dodecoxyethyl Hydrogen Sulfate	metab_5903	-	B(i)	-	309.1746	7.0407	neg	M-H	C14H30O5S	34	0	1.5080819533363	-	0.00561798119804	6.975	7.016	7.185	7.172	7.157	6.86	7.101	7.105	7.102
neg_2459	PA(18:4(6Z,9Z,12Z,15Z)/14:1(9Z))	metab_5906	LMGP10010426;PW_C062446;HMDB0115028	B(ii)	C00416	673.3589	7.0563	neg	M+Cl	C35H59O8P	0	51.8	-8.27609328734113	-	0.0203953142995	5.737	5.644	5.714	5.69	5.639	5.859	5.728	5.713	5.713
neg_2462	AB-Chminaca	metab_5910	HMDB0247738	B(ii)	-	393.1723	7.0641	neg	M+K-2H	C20H28N4O2	0	68.3	6.94172996297696	-	0.00729252175372	6.913	7.015	6.902	6.913	6.931	6.941	6.926	6.931	6.932
neg_2511	Phosphoglycolic acid	metab_5965	HMDB0000816	B(ii)	C00988	154.9737	7.1086	neg	M-H	C2H5O6P	0	41.5	-9.10556698338479	13147-57-4	0.0125024689493	4.711	4.782	4.681	4.721	4.696	4.664	4.74	4.73	4.732
neg_2514	Coumarin-4-carboxylic acid	metab_5968	HMDB0032944	B(ii)	-	235.0249	7.1086	neg	M+FA-H	C10H6O4	0	39.9	0.640887962516855	27393-46-0	0.0088794618407	4.901	4.677	4.816	4.784	4.765	4.827	4.814	4.807	4.808
neg_2515	Clomipramine	metab_5969	HMDB0015372;PW_C009649	B(i)	C06918	313.1488	7.1086	neg	M-H	C19H23ClN2	48.3	0	3.49087775277676	303-49-1	0.110064912054	4.841	5.058	4.741	4.877	4.953	4.83	4.293	4.378	4.38
neg_2532	Chloroxuron	metab_5988	HMDB0250129	B(ii)	C19075	271.0651	7.1321	neg	M-H2O-H	C15H15ClN2O2	0	36.2	2.5082857594123	1982-47-4	0.00813115992566	5.389	5.226	5.345	5.334	5.274	5.345	5.366	5.36	5.361
neg_257	Azelaic Acid	metab_6028	HMDB0000784;LMFA01170054;MJDBOTE0000344	B(i)	C08261	187.0973	5.4692	neg	M-H, M+Na-2H	C9H16O4	91.2	0	-1.24533615889334	123-99-9	0.00955743290293	5.585	5.629	5.744	5.718	5.731	5.46	5.709	5.701	5.702
neg_258	Chloroprocaine	metab_6039	HMDB0015292;PW_C009576	B(ii)	C07877	307.0627	5.4657	neg	M-H, M+K-2H	C13H19ClN2O2	0	35.6	2.07977417093578	133-16-4	0.00370004462023	5.456	5.42	5.392	5.416	5.406	5.407	5.452	5.449	5.452
neg_2652	2-(Hydroxymethoxy)acetic acid	metab_6117	HMDB0257950	B(ii)	-	105.0185	7.7464	neg	M-H	C3H6O4	0	38.7	-7.61467212601436	-	0.00543124845322	5.369	5.492	5.368	5.387	5.406	5.364	5.413	5.411	5.409
neg_2670	Gluconic Acid	metab_6137	HMDB0303730;HMDB0000625;MJDBOTE0001669	B(i)	C00257	177.0401	7.5096	neg	M-H2O-H	C6H12O7	44	0	-1.6902818183194	526-95-4	0.00567358979961	5.598	5.707	5.589	5.612	5.603	5.581	5.628	5.626	5.623
neg_268	6-(4-sulfophenyl)octanoic Acid	metab_6146	-	B(i)	-	299.0963	5.5951	neg	M-H, M+Na-2H	C14H20O5S	60.7	0	1.54011982275065	-	0.00603180009248	6.464	6.341	6.415	6.393	6.365	6.4	6.393	6.391	6.387
neg_2692	Kojic Acid	metab_6159	HMDB0032923;HMDB0258034	B(i)	C14516	123.0081	7.2605	neg	M-H2O-H	C6H6O4	41.5	0	-5.0021516124165	501-30-4	0.00741646257003	5.433	5.537	5.417	5.429	5.415	5.395	5.461	5.457	5.454
neg_2748	2-Benzothiazolsulfonic Acid	metab_6220	-	B(i)	-	213.9638	7.1008	neg	M-H	C7H5NO3S2	95.7	0	-0.112494176807643	-	0.012766051806	5.069	4.891	5.063	5.009	5.005	5.043	5.057	5.046	5.052
neg_276	D-Kynurenine	metab_6233	HMDB0250769	B(ii)	C01718	415.1619	5.6734	neg	2M-H, 3M-H	C10H12N2O3	0	37.6	-1.06632317413754	-	0.00507576179975	5.97	5.928	5.949	5.938	5.941	5.968	5.969	5.972	5.968
neg_277	1alpha,3beta,22R-Trihydroxyergosta-5,24E-dien-26-oic acid 3-O-b-D-glucoside 26-O-[b-D-glucosyl-(1->2)-b-D-glucosyl] ester	metab_6244	HMDB0040399	B(ii)	-	927.4606	5.6815	neg	M-H2O-H, M+K-2H	C46H74O20	0	41.4	1.12539907065697	155510-73-9	0.00713194453486	6.999	6.909	6.966	6.942	6.921	6.943	6.977	6.975	6.971
neg_279	PI(16:0/PGJ2)	metab_6266	HMDB0276060	B(ii)	-	925.4448	5.6971	neg	M+Cl, M+K-2H	C45H77O15P	0	49.4	-4.30823499341275	-	0.00582001165692	6.967	6.89	6.932	6.905	6.903	6.914	6.948	6.946	6.943
neg_2804	Cucumerin A	metab_6283	LMPK12110193;HMDB0301967	B(ii)	-	587.1295	7.0641	neg	M+Cl	C29H28O11	0	37	-5.59379667652086	-	0.012363443264	5.448	5.487	5.413	5.398	5.46	5.427	5.427	5.431	5.438
neg_2806	Methyl 3,4-dihydroxy-5-prenylbenzoate 3-glucoside	metab_6285	HMDB0040121	B(ii)	-	433.1282	7.0641	neg	M+Cl	C19H26O9	0	34.1	2.89330875962156	-	0.0308898622479	4.958	4.932	4.984	4.983	4.958	4.98	5.012	5.009	4.987
neg_2807	Adb-chminaca, (+/-)-	metab_6286	HMDB0244819	B(ii)	-	407.1878	7.0641	neg	M+K-2H	C21H30N4O2	0	71.9	6.349519860163231	-	0.0101725349644	5.191	5.148	5.19	5.229	5.116	5.188	5.184	5.192	5.184
neg_2809	6-isobutyl-4-hydroxy-2-pyrone	metab_6288	HMDB0304229	B(ii)	-	333.1358	7.0641	neg	2M-H	C9H11O3-	0	57.2	4.34797891212683	-	0.0312654161533	5.302	5.495	5.532	5.549	5.593	5.219	5.545	5.543	5.521
neg_2812	PA(20:4(7E,9E,11Z,13E)-3OH(5S,6R,15S)/8:0)	metab_6292	HMDB0266628	B(ii)	-	653.3023	7.0563	neg	M+Na-2H	C31H53O11P	0	36.2	-7.737533564363559	-	0.0514432694747	4.799	5.21	5.045	4.582	4.538	5.328	4.843	4.881	4.843
neg_2815	Ajulemic acid	metab_6295	HMDB0248075	B(ii)	-	381.2465	7.0485	neg	M-H2O-H	C25H36O4	0	43.5	7.45970805598786	-	0.0153297112994	5.776	5.654	5.843	5.76	5.692	5.834	5.779	5.767	5.769
neg_2818	5-(1,1-Dioxido-1,2-thiazinan-2-yl)-N-(4-fluorobenzyl)-8-hydroxy-1,6-naphthyridine-7-carboxamide	metab_6298	HMDB0259494	B(ii)	-	411.0943	7.0407	neg	M-H2O-H	C20H19FN4O4S	0	40.1	2.42459053241779	-	0.027463141271	5.299	5.3	5.191	5.292	5.27	5.298	5.299	5.318	5.297
neg_2823	Nisoldipine	metab_6304	PW_C008915;HMDB0014545	B(ii)	C07699	425.1101	7.0407	neg	M+K-2H	C20H24N2O6	0	41.6	-5.013192296391071	63675-72-9	0.00110364718864	5.971	5.916	5.971	5.945	5.868	5.958	5.971	5.972	5.971
neg_2824	4-Dodecylbenzenesulfonic acid	metab_6305	HMDB0059915	B(i)	-	325.1845	7.0407	neg	M-H	C18H30O3S	84.1	0	0.724804488918953	-	0.0052029283884	8.27	8.203	8.273	8.257	8.217	8.289	8.231	8.234	8.235
neg_2825	4-(undecan-5-yl)benzene-1-Sulfonic Acid	metab_6306	-	B(i)	-	311.1691	7.0407	neg	M-H	C17H28O3S	48.3	0	1.44494370055424	-	0.00516305190667	7.908	7.836	7.905	7.875	7.862	7.93	7.879	7.882	7.883
neg_2827	Dodecyl Hydrogen Sulfate	metab_6308	-	B(i)	-	265.1483	7.0407	neg	M-H	C12H26O4S	86	0	1.34866738173711	-	0.0105580093735	7.622	7.662	7.841	7.818	7.836	7.476	7.756	7.764	7.755
neg_2890	Histidylphenylalanine	metab_6377	HMDB0028997;HMDB0028892	B(ii)	-	337.1097	6.5494	neg	M+Cl	C15H18N4O3	0	51.4	7.8587536256012305	16874-81-0;33367-37-2	0.00585765010903	5.729	5.849	5.747	5.726	5.743	5.782	5.78	5.775	5.776
neg_2902	3,4-Methylenedioxybenzaldehyde	metab_6391	HMDB0032612	B(ii)	C10812	195.0297	6.4858	neg	M+FA-H	C8H6O3	0	32.5	-1.64305572100662	120-57-0	0.00662752362966	5.888	5.829	5.869	5.851	5.855	5.96	5.891	5.885	5.89
neg_2924	Hexahydro-4-methylphthalic anhydride	metab_6415	HMDB0244846	B(ii)	-	213.0768	6.3666	neg	M+FA-H	C9H12O3	0	33.9	-0.399543750826251	-	0.00809887839203	5.698	5.471	5.667	5.606	5.552	5.673	5.631	5.624	5.625
neg_2926	4-Hydroxybenzoic Acid	metab_6417	HMDB0304180;HMDB0000500;PW_C000382;MJDBOTE0001079	B(i)	C00156	137.0238	6.3666	neg	M-H	C7H6O3	52	0	-4.82808035143458	99-96-7	0.0204299649335	5.207	5.304	5.41	5.526	5.665	4.871	5.45	5.448	5.464
neg_2959	Isoketocamphoric acid	metab_6451	HMDB0301824	B(ii)	-	215.0924	6.3414	neg	M-H	C10H16O5	0	40.8	-0.277521012103239	-	0.00573556699132	5.165	4.946	5.142	5.089	5.05	5.138	5.123	5.12	5.125
neg_2963	Diacetone Alcohol	metab_6456	HMDB0031511	B(i)	-	115.0757	6.3414	neg	M-H	C6H12O2	44.9	0	-6.62822380665928	123-42-2	0.0204190858778	4.886	4.901	4.91	4.908	4.905	4.939	4.941	4.925	4.94
neg_298	Tuliposide A	metab_6474	HMDB0303140;LMFA13010041	B(ii)	C08561	313.0723	5.9271	neg	M+Cl, M+K-2H	C11H18O8	0	38.4	9.96881756239475	19870-30-5	0.00511786096409	5.572	5.463	5.489	5.507	5.505	5.591	5.576	5.574	5.578
neg_2984	Elatoside G	metab_6479	HMDB0041347	B(ii)	-	663.3762	6.3258	neg	M-H	C36H56O11	0	79.2	1.7706659170253	171828-77-6	0.00643586182773	6.654	6.548	6.654	6.634	6.607	6.646	6.665	6.66	6.665
neg_2992	N-Eicosapentaenoyl Threonine	metab_6488	HMDB0242080	B(ii)	-	384.251	6.3258	neg	M-H2O-H	C24H37NO4	0	31.7	-8.502304953391201	-	0.00616936878987	5.04	5.528	5.107	5.259	5.336	5.159	5.266	5.264	5.27
neg_3	4',5,6-Trimethylscutellarein 7-glucoside	metab_6496	HMDB0040512	B(ii)	-	525.1139	0.6001	neg	M-H2O-H, M-H, M+Cl, M+K-2H	C24H26O11	0	60.6	-6.176501174030019	17680-85-2	0.00821540339413	5.976	5.852	5.937	5.933	5.861	6.004	5.948	5.946	5.953
neg_30	Cinncassiol A	metab_6497	HMDB0035164	B(ii)	C17645	809.3974	5.6421	neg	M-H2O-H, M+Cl, 2M+FA-H	C20H30O7	0	32.2	1.18036342987162	73599-11-8	0.00186600742153	6.525	6.376	6.48	6.444	6.434	6.452	6.483	6.483	6.482
neg_3016	19alpha-19-Hydroxy-3,11-dioxo-12-ursen-28-oic acid	metab_6516	HMDB0038683	B(ii)	-	515.3019	6.318	neg	M+FA-H	C29H42O5	0	76.1	1.09840506571612	-	0.00605796572194	6.282	6.188	6.28	6.267	6.262	6.271	6.293	6.291	6.296
neg_3029	Cinnamyl acetate	metab_6530	HMDB0029699	B(ii)	C12299	221.0819	6.318	neg	M+FA-H	C11H12O2	0	33.1	0.0193388587923438	103-54-8;21040-45-9	0.00595224056572	6.446	6.367	6.443	6.428	6.419	6.452	6.453	6.448	6.452
neg_3037	1-Methylhistidine	metab_6538	PW_C000001;HMDB0000001	B(ii)	C01152	337.1662	6.3101	neg	2M-H	C7H11N3O2	0	66.2	9.64598683161139	332-80-9;368-16-1	0.00673061798458	6.15	6.071	6.161	6.134	6.132	6.147	6.166	6.161	6.167
neg_3042	PA(14:1(9Z)/PGJ2)	metab_6544	HMDB0263090	B(ii)	-	731.3641	6.3023	neg	M+Cl	C37H61O10P	0	67.5	-8.01772291404756	-	0.00614287219735	5.748	5.866	5.793	5.798	5.826	5.806	5.879	5.877	5.882
neg_3043	Quinaprilat	metab_6545	PW_C022737;HMDB0042005	B(ii)	C21540	447.1346	6.3023	neg	M+K-2H	C23H26N2O5	0	51.1	4.47837627681528	85441-60-7;82768-85-2	0.00913015517993	5.123	5.17	5.238	5.219	4.899	5.45	5.188	5.18	5.181
neg_305	Tamarixetin	metab_6551	HMDB0002937;LMPK12110606	B(ii)	C10188	299.0565	6.2866	neg	M-H2O-H, M-H	C16H14O7	0	36.5	1.19856861680083	603-61-2	0.00835373473823	5.854	5.912	5.881	5.887	5.888	5.909	5.911	5.909	5.916
neg_3133	LysoPE(P-18:0/0:0)	metab_6641	HMDB0240598	B(ii)	-	464.3149	6.0288	neg	M-H	C23H48NO6P	0	39	0.6078309676424639	174062-73-8	0.00343799203365	5.176	5.166	4.999	5.089	5.182	5.016	5.153	5.151	5.154
neg_3152	Ayapin	metab_6658	HMDB0301806	B(ii)	C18078	235.0249	5.9661	neg	M+FA-H	C10H6O4	0	50.1	0.6762186708964131	494-56-4	0.00160765070842	6.387	6.236	6.326	6.302	6.269	6.38	6.308	6.308	6.309
neg_317	Digoxigenin monodigitoxoside	metab_6676	HMDB0060819	B(ii)	-	501.2872	5.9192	neg	M-H2O-H, M-H	C29H44O8	0	35.2	2.7705621689468	-	0.00541423695056	6.109	6.003	6.021	6.006	6.03	6.11	6.103	6.101	6.098
neg_318	(3beta,5alpha,9alpha,22E,24R)-5,9-Epidioxy-3-hydroxyergosta-7,22-dien-6-one	metab_6687	HMDB0032666	B(ii)	-	487.3072	5.9192	neg	M-H, M+FA-H	C28H42O4	0	69.3	1.52225882356603	211486-16-7	0.00964530124332	6.68	6.655	6.609	6.642	6.648	6.666	6.691	6.683	6.684
neg_3186	4-coumaroylshikimate	metab_6694	HMDB0304174	B(ii)	C02947	341.067	5.9349	neg	M+Na-2H	C16H16O7	0	48.5	8.55769562835027	-	0.0029301137556	5.678	5.566	5.615	5.603	5.601	5.699	5.666	5.668	5.665
neg_319	13,14-dihydro-15-keto-tetranor Prostaglandin D2	metab_6698	-	B(i)	-	297.1707	5.7754	neg	M-H2O-H, M-H	C16H26O5	30.8	0	-0.151818183114965	-	0.00880787164118	5.282	5.215	5.238	5.277	5.269	5.314	5.303	5.301	5.296
neg_3198	Pubesenolide	metab_6706	HMDB0033728	B(ii)	-	503.3025	5.9271	neg	M+FA-H	C28H42O5	0	91	2.31752402737638	98569-64-3	0.00326535873747	6.001	5.954	5.945	5.944	5.944	5.995	6.014	6.013	6.011
neg_32	Medicagenic acid 3-O-b-D-glucuronide	metab_6708	HMDB0034693	B(ii)	-	677.3553	5.7519	neg	M-H2O-H, M-H, M+K-2H	C36H54O12	0	49.1	1.60679310592338	84161-90-0	0.0044804028197	7.173	7.107	7.157	7.141	7.134	7.157	7.169	7.168	7.166
neg_320	Metabolite M6	metab_6709	HMDB0061034	B(ii)	-	521.3128	5.7832	neg	M-H, M+K-2H	C30H42N4O4	0	41.7	-1.08596557900442	-	0.00696127264541	6.119	6.041	6.111	6.098	6.087	6.114	6.123	6.117	6.119
neg_3203	Dehydrotumulosic acid	metab_6713	HMDB0250960	B(ii)	-	529.3539	5.9192	neg	M+FA-H	C31H48O4	0	50	1.00291782405604	-	0.0115086813316	5.662	5.625	5.557	5.598	5.672	5.685	5.672	5.662	5.664
neg_3207	Luteolin	metab_6717	LMPK12110006;HMDB0005800;MJDBOTE0001048	B(ii)	C01514	331.0464	5.9271	neg	M+FA-H	C15H10O6	0	64.6	1.74159731572918	491-70-3	0.00181589498744	6.279	6.128	6.236	6.209	6.191	6.241	6.225	6.225	6.227
neg_3208	8-(4-sulfophenyl)octanoic Acid	metab_6718	-	B(i)	-	299.0963	5.9271	neg	M-H	C14H20O5S	31.5	0	1.38370194282933	-	0.0132107364027	5.906	5.796	5.823	5.823	5.823	5.896	5.839	5.829	5.83
neg_3218	3-O-Methylkaempferol	metab_6729	HMDB0302564	B(ii)	C05902	281.0459	5.9271	neg	M-H2O-H	C16H12O6	0	62.4	1.12749382572951	-	0.0169633249823	5.004	4.934	4.996	5.002	4.966	5.005	5.006	5.003	5.017
neg_3226	LysoPA(18:0/0:0)	metab_6738	HMDB0007854	B(ii)	-	483.2758	5.9192	neg	M+FA-H	C21H43O7P	0	55.3	6.8331167669146105	-	0.012301916855	5.56	5.485	5.447	5.457	5.513	5.554	5.548	5.538	5.539
neg_3227	PE(17:1/0:0)	metab_6739	LMGP02050008	B(i)	-	464.2786	5.9192	neg	M-H	C22H44NO7P	91.7	0	0.753696801788511	-	0.00307567766147	5.449	5.522	5.464	5.55	5.527	5.509	5.571	5.568	5.57
neg_3233	8-Isoprostaglandin F2a	metab_6746	HMDB0005083	B(ii)	C13809	335.2233	5.9192	neg	M-H2O-H	C20H34O5	0	43	1.57365609692085	27415-26-5	0.0105002172912	5.514	5.515	5.529	5.569	5.523	5.423	5.563	5.555	5.563
neg_324	(3beta,5alpha,6alpha,7beta,14alpha,22E,24R)-5,6-Epoxyergosta-8,22-diene-3,7,14-triol	metab_6753	HMDB0032691	B(ii)	-	489.3232	5.8231	neg	M-H2O-H, M+FA-H	C28H44O4	0	86.2	2.33126404072675	211486-18-9	0.00674738498214	6.377	6.314	6.327	6.352	6.349	6.372	6.379	6.373	6.375
neg_3261	PE(16:1/0:0)	metab_6776	-	B(i)	-	450.2631	5.8598	neg	M-H	C21H42NO7P	91.8	0	1.1705379134983998	-	0.0515752310703	5.802	5.825	5.817	5.816	5.864	5.824	5.869	5.829	5.868
neg_3271	3-Dehydroteasterone	metab_6786	HMDB0041527;LMST01030131	B(ii)	C15792	491.3385	5.8231	neg	M+FA-H	C28H46O4	0	53.1	1.4419577794651002	124853-28-7	0.010961887265	5.568	5.482	5.566	5.599	5.57	5.566	5.557	5.549	5.557
neg_3276	(22E)-(24R)-1alpha,24-Dihydroxy-26,27-cyclo-22,23-didehydro-20-epivitamin D3/(22E)-(24R)-1alpha,24-dihydroxy-26,27-cyclo-22,23-didehydro-20-epicholecalciferol	metab_6791	HMDB0242499	B(ii)	-	457.2971	5.8145	neg	M+FA-H	C27H40O3	0	76.8	2.8612425672152204	-	0.0169808422366	5.503	5.574	5.429	5.555	5.584	5.461	5.568	5.554	5.566
neg_3287	Lucidenic acid M	metab_6803	HMDB0035973	B(ii)	C10029	483.2761	5.7911	neg	M+Na-2H	C27H42O6	0	55.3	7.11641076823037	110241-33-3	0.0054234662005	5.897	5.873	5.85	5.868	5.848	5.829	5.884	5.882	5.887
neg_3292	Piperdial	metab_6809	HMDB0035798	B(ii)	C09711	499.3072	5.7832	neg	2M-H	C15H22O3	0	57.2	1.4206164262338898	100288-36-6	0.0133453788931	6.427	6.409	6.396	6.4	6.402	6.402	6.434	6.424	6.434
neg_3293	6-Ethylchenodeoxycholic acid	metab_6810	HMDB0247056	B(ii)	C15636	441.3015	5.7832	neg	M+Na-2H	C26H44O4	0	57.7	6.8987472321911705	459789-99-2	0.0190117102868	5.449	5.376	5.34	5.423	5.388	5.434	5.445	5.43	5.431
neg_330	Porrigenin A	metab_6818	LMST01080001;HMDB0032783	B(ii)	-	469.2967	5.7989	neg	M+Na-2H, M+FA-H	C27H44O5	0	52.9	7.02453745386799	196607-75-7	0.00631906561296	6.734	6.69	6.684	6.697	6.702	6.725	6.736	6.73	6.733
neg_3301	(7Z)-3-Hydroxytetradec-7-enedioylcarnitine	metab_6820	HMDB0241374	B(ii)	-	396.243	5.7754	neg	M-H2O-H	C21H37NO7	0	53.1	9.16397873695616	-	0.00987222724431	5.632	5.629	5.836	5.832	5.771	4.866	5.759	5.751	5.752
neg_3309	Andrographolide	metab_6828	HMDB0248395;MJDBOTE0001465	B(i)	C20214	349.2023	5.7676	neg	M-H	C20H30O5	39.6	0	0.7328095890964229	5508-58-7	0.00560133044316	5.626	5.561	5.612	5.604	5.572	5.602	5.628	5.624	5.628
neg_3313	Desglucocoroloside	metab_6833	HMDB0033709	B(ii)	-	503.3026	5.7597	neg	M-H	C29H44O7	0	69.8	2.26214083051255	57361-72-5	0.007611584802	6.41	6.346	6.392	6.38	6.367	6.372	6.411	6.405	6.406
neg_3315	7a,12a-Dihydroxy-5a-cholestan-3-one	metab_6835	HMDB0006886	B(ii)	C05458	439.3222	5.7597	neg	M+Na-2H	C27H46O3	0	45.4	6.79226113911463	-	0.00914355150315	5.828	5.799	5.815	5.789	5.799	5.805	5.839	5.831	5.832
neg_3320	Cucurbitacin D	metab_6841	HMDB0034695;LMST01010106	B(ii)	C08796	515.302	5.7519	neg	M-H	C30H44O7	0	43.2	1.09643055616696	3877-86-9	0.00453332803011	6.958	6.911	6.938	6.926	6.924	6.945	6.959	6.957	6.955
neg_3324	Cinncassiol A 19-glucoside	metab_6845	HMDB0035165	B(ii)	-	543.2446	5.7441	neg	M-H	C26H40O12	0	45.3	-0.13718136331792	73599-12-9	0.00826886103419	5.967	5.92	5.957	5.939	5.943	5.981	5.979	5.978	5.972
neg_3325	Cucurbitacin I	metab_6846	LMST01010110;HMDB0250582	B(ii)	C08800	513.2867	5.7441	neg	M-H	C30H42O7	0	38.1	1.8401275256792096	2222-07-3	0.00203047087059	5.835	5.765	5.794	5.76	5.77	5.756	5.811	5.812	5.81
neg_3337	Ptaquiloside	metab_6859	HMDB0242690	B(ii)	C19515	443.1928	5.7284	neg	M+FA-H	C20H30O8	0	41.4	1.45128014490022	87625-62-5	0.00807045981139	5.766	5.636	5.762	5.738	5.683	5.762	5.775	5.768	5.774
neg_3343	Lithocholic acid glucuronide	metab_6864	HMDB0254126;HMDB0002513	B(ii)	C03033	533.3129	5.7206	neg	M-H2O-H	C30H48O9	0	86.3	1.6217024598372298	75239-91-7	0.00420354705105	6.828	6.763	6.809	6.793	6.784	6.807	6.824	6.823	6.821
neg_3352	Ganoderic acid G	metab_6874	HMDB0035985	B(ii)	-	531.2971	5.7128	neg	M-H	C30H44O8	0	69	1.37460804087702	98665-22-6	0.0062138370184	6.719	6.646	6.687	6.673	6.675	6.681	6.71	6.708	6.705
neg_3366	Histamine-betaxanthin	metab_6888	HMDB0304688	B(ii)	-	341.0671	5.6971	neg	M+K-2H	C14H16N4O4	0	36.4	4.50028106987842	-	0.00544700740272	5.33	5.189	5.296	5.207	5.205	5.24	5.274	5.269	5.273
neg_3367	2,3-dinor Prostaglandin E1	metab_6889	-	B(i)	-	325.2028	5.6971	neg	M-H	C18H30O5	59.8	0	2.43633758481929	-	0.0634823734287	4.734	3.758	4.803	4.43	3.786	4.581	4.937	4.936	4.888
neg_3368	Dalbergin	metab_6890	LMPK12100003;HMDB0303925	B(ii)	C10414	313.0724	5.6971	neg	M+FA-H	C16H12O4	0	39.4	2.3233826147786902	482-83-7	0.0078663138987	5.568	5.504	5.544	5.544	5.519	5.51	5.578	5.572	5.578
neg_3373	Nepetaside	metab_6896	HMDB0038149	B(ii)	-	345.1561	5.6893	neg	M-H	C16H26O8	0	50.8	1.65639835927541	114076-56-1	0.00642962828528	5.965	5.852	5.943	5.936	5.89	5.935	5.973	5.967	5.969
neg_3387	Tanacetol A	metab_6910	HMDB0035722	B(ii)	-	339.1822	5.6734	neg	M+FA-H	C17H26O4	0	44.3	2.90996383698584	86778-06-5	0.00538280303373	5.374	5.311	5.335	5.336	5.311	5.322	5.408	5.406	5.411
neg_340	Sucrose monolaurate	metab_6925	HMDB0258551;HMDB0244893	B(ii)	-	545.2597	5.7519	neg	M-H, M+Na-2H	C24H44O12	0	53.9	3.36077268647338	-	0.00948083893703	5.881	5.76	5.83	5.787	5.808	5.832	5.863	5.861	5.855
neg_3423	Pinolidoxin	metab_6950	HMDB0301836	B(ii)	C08503	337.1663	5.6421	neg	M-H	C18H26O6	0	77.6	1.86714483405068	152985-39-2	0.00197275998683	6.292	6.256	6.252	6.255	6.252	6.249	6.288	6.289	6.287
neg_3451	Porfiromycin	metab_6981	HMDB0256703	B(ii)	-	329.1247	5.6107	neg	M-H2O-H	C16H20N4O5	0	36	-2.4408987310064103	-	0.00584613415972	5.966	5.844	5.944	5.914	5.88	5.934	5.957	5.956	5.952
neg_3458	PIP(5-iso PGF2VI/18:2(9Z,12Z))	metab_6987	HMDB0279186	B(ii)	-	491.2217	5.6029	neg	M-2H	C45H78O19P2	0	55	-3.30593245397189	-	0.00481278319407	5.894	5.876	5.891	5.879	5.878	5.876	5.923	5.921	5.919
neg_349	5-Hydroxycarvone	metab_7022	HMDB0302755	B(ii)	-	391.2132	5.6734	neg	M+FA-H, 2M+Hac-H	C10H14O2	0	42	1.7232670026036498	-	0.00326397442797	5.615	5.518	5.559	5.516	5.537	5.569	5.567	5.57	5.567
neg_3498	Apigenin	metab_7030	LMPK12110005;HMDB0002124;MJDBOTE0000792	B(ii)	C01477	315.0517	5.563	neg	M+FA-H	C15H10O5	0	44.4	2.3099483273719503	520-36-5	0.0203444592584	5.079	5.078	5.024	5.03	5.031	5.094	5.054	5.053	5.038
neg_3512	Scopoletin	metab_7046	HMDB0034344;MJDBOTE0001128	B(ii)	C01752	191.0348	5.5552	neg	M-H	C10H8O4	0	72	-1.1486646348723402	92-61-5	0.0117380092401	4.593	4.573	4.576	4.48	4.51	4.579	4.519	4.517	4.509
neg_3536	Pyrenophorol	metab_7071	-	B(i)	-	311.151	5.5238	neg	M-H	C16H24O6	44.4	0	3.25861085666479	-	0.010858603899	4.709	4.654	4.696	4.683	4.676	4.718	4.705	4.704	4.696
neg_3547	(+/-)-Camphoric acid	metab_7082	HMDB0034491	B(ii)	-	245.1034	5.5203	neg	M+FA-H	C10H16O4	0	32.4	1.46889044414034	5394-83-2	0.00391875158441	5.558	5.538	5.546	5.544	5.535	5.551	5.585	5.582	5.583
neg_3551	Agar	metab_7087	HMDB0248056	B(ii)	C08815	317.1247	5.5154	neg	M-H2O-H	C14H24O9	0	42.4	1.49631537339678	9002-18-0	0.00670350112073	5.528	5.372	5.508	5.476	5.412	5.519	5.524	5.522	5.519
neg_3553	Gamma-Glutamylglutamic acid	metab_7089	HMDB0011737	B(ii)	C05282	611.2025	5.5076	neg	2M+Hac-H	C10H16N2O7	0	31.3	-5.08482797317654	1116-22-9	0.00742991690332	5.812	5.609	5.789	5.754	5.691	5.772	5.794	5.788	5.79
neg_3559	2,6-Dimethyl-7-octene-1,6-diol 8-O-glucoside	metab_7095	HMDB0033218	B(ii)	-	379.1981	5.4997	neg	M+FA-H	C16H30O7	0	57	2.13160230047558	219814-33-2	0.00394907192896	5.246	5.132	5.234	5.22	5.199	5.269	5.239	5.237	5.24
neg_3566	Enalapril	metab_7103	HMDB0014722;PW_C009073;HMDB0249344	B(ii)	C06977	397.1723	5.4879	neg	M+Na-2H	C20H28N2O5	0	58	-5.7422072129677	75847-73-3	0.00882373709676	5.262	5.098	5.194	5.186	5.187	5.222	5.222	5.215	5.221
neg_3572	10,11-dihydro-20-trihydroxy-leukotriene B4	metab_7110	HMDB0012503;LMFA03020044	B(ii)	-	367.2132	5.4657	neg	M-H2O-H	C20H34O7	0	45.4	1.40002623071356	-	0.0058186327485	5.683	5.556	5.627	5.622	5.577	5.626	5.66	5.655	5.656
neg_3581	3-Hydroxybenzoic Acid	metab_7120	HMDB0002466	B(i)	C00587	137.0238	5.4513	neg	M-H	C7H6O3	90.6	0	-4.47452144983429	99-06-9	0.00527441040478	5.373	5.431	5.543	5.613	5.698	5.01	5.568	5.564	5.568
neg_3585	5-Hydroxybenzofuran-2(3H)-one	metab_7124	HMDB0245720	B(ii)	-	195.0297	5.4438	neg	M+FA-H	C8H6O3	0	64.9	-1.07021817673028	-	0.00808075616692	5.906	5.9	5.862	5.869	5.84	5.884	5.907	5.9	5.906
neg_365	6-Hydroxykaempferol 3,6-dimethylether	metab_7196	HMDB0303613	B(ii)	-	329.0673	5.6029	neg	M-H2O-H, M-H	C17H14O7	0	34.1	1.85098014074808	-	0.00599205785104	5.255	5.19	5.228	5.198	5.164	5.225	5.235	5.239	5.24
neg_3687	5-Hydroxytryptophol glucuronide	metab_7237	HMDB0013200	B(ii)	-	320.1144	5.1064	neg	M-H2O-H	C16H21NO7	0	32.9	1.36924661091355	-	0.00246799065957	5.507	5.312	5.473	5.448	5.413	5.499	5.487	5.488	5.489
neg_3743	Plumbagin	metab_7299	HMDB0256646;MJDBOTE0001003	B(ii)	C10387	233.0457	4.9287	neg	M+FA-H	C11H8O3	0	35.1	0.8815255507029491	481-42-5	0.011939654783	5.046	4.96	5.017	4.98	4.896	5.063	5.012	5.01	5.02
neg_3746	(R)-Carvone	metab_7302	HMDB0035089	B(ii)	C01767	195.1025	4.9226	neg	M+FA-H	C10H14O	0	44.8	-1.06116888287307	6485-40-1	0.005458783644	5.578	5.425	5.555	5.526	5.51	5.538	5.556	5.552	5.556
neg_3749	6-Formylumbelliferone	metab_7305	HMDB0039147	B(ii)	-	235.025	4.9177	neg	M+FA-H	C10H6O4	0	48.3	1.12040946299037	-	0.00680647033762	6.169	5.942	6.117	6.078	6.039	6.136	6.092	6.09	6.096
neg_375	Padmatin	metab_7306	-	B(i)	-	299.0565	5.5552	neg	M-H2O-H, M-H	C16H14O7	53.3	0	1.27014311762937	-	0.00582986286781	5.933	6.023	5.928	5.9	5.907	5.926	5.947	5.945	5.942
neg_3810	Pregnenolone sulfate	metab_7374	HMDB0000774;LMST05020014;HMDB0060382	B(ii)	C18044	441.1982	4.7251	neg	M+FA-H	C21H32O5S	0	65.2	7.497494132084889	1247-64-9	0.00758878713277	5.645	5.428	5.608	5.604	5.518	5.604	5.605	5.599	5.602
neg_3819	(1S,2S,4R,8S)-p-Menthane-1,2,8,9-tetrol 2-glucoside	metab_7383	HMDB0039975	B(ii)	-	365.1823	4.7054	neg	M-H	C16H30O9	0	59.6	1.52163869504174	402593-52-6	0.0279900721498	4.944	4.608	4.821	4.758	4.726	4.886	4.847	4.826	4.848
neg_3820	PI(20:1(11Z)/PGF1alpha)	metab_7385	HMDB0277163	B(ii)	-	999.561	4.7	neg	M+Cl	C49H89O16P	0	31.8	2.86659328883408	-	0.00400208589646	6.184	6.013	6.161	6.15	6.101	6.201	6.167	6.165	6.169
neg_3849	Araloside A	metab_7416	HMDB0034535	B(ii)	C17540	925.4878	4.62	neg	M-H	C47H74O18	0	47.2	8.20657134693104	7518-22-1	0.00969984781732	6.257	6.088	6.238	6.228	6.166	6.245	6.267	6.259	6.261
neg_3857	HBOA trihexose	metab_7425	HMDB0304552	B(ii)	C08283	202.1084	4.6015	neg	M+FA-H	C8H15NO2	0	34.4	-0.6188444697947839	-	0.0102040044053	4.52	4.469	4.804	4.805	4.867	4.147	4.744	4.736	4.743
neg_3874	Ichangin 4-glucoside	metab_7444	HMDB0039340	B(ii)	-	695.2581	4.5464	neg	M+FA-H	C32H42O14	0	49.3	3.71055926491834	-	0.00950063064191	6.258	6.052	6.241	6.216	6.162	6.226	6.238	6.23	6.237
neg_388	Glucose 3-hydroxybutyrate	metab_7450	HMDB0252771	B(ii)	-	265.0934	2.832	neg	M-H, M+Na-2H	C10H18O8	0	38.5	1.8788218829767296	-	0.0049836879846	6.347	6.203	6.331	6.303	6.248	6.329	6.332	6.328	6.329
neg_3887	PG(PGJ2/16:0)	metab_7458	HMDB0268588	B(ii)	-	837.4351	4.5032	neg	M+K-2H	C42H73O12P	0	57.4	3.18312287772285	-	0.00890060454971	6.504	6.341	6.495	6.469	6.442	6.474	6.498	6.491	6.493
neg_3945	Triletide	metab_7523	HMDB0259226	B(ii)	-	540.1996	4.3433	neg	M+Cl	C27H31N5O5	0	32.9	-4.639992961526	-	0.0143066067734	6.07	5.911	6.065	6.037	6.021	6.041	6.056	6.054	6.066
neg_3974	8-Amino-7-oxononanoic acid	metab_7555	LMFA01060168;HMDB0240687	B(ii)	C01092	186.1133	4.2405	neg	M-H	C9H17NO3	0	47.8	-1.34163451428353	682799-71-9	0.00705313507697	5.725	5.843	5.257	5.614	5.797	5.621	5.669	5.663	5.664
neg_3981	9-Hydroxymegastigma-4,6,7-trien-3-one	metab_7563	HMDB0303053	B(ii)	-	251.1292	4.2153	neg	M+FA-H	C13H18O2	0	35.5	1.6526932269517902	-	0.0093853812091	5.062	4.978	5.053	5.041	5.051	5.076	5.071	5.063	5.07
neg_3990	Pantoyllactone glucoside	metab_7573	HMDB0041269	B(ii)	-	273.0985	4.1911	neg	M-H2O-H	C12H20O8	0	34.9	1.85896517809526	-	0.00409678345044	5.551	5.382	5.526	5.516	5.518	5.532	5.536	5.539	5.54
neg_3999	Prolylproline	metab_7582	HMDB0011180	B(ii)	-	469.2296	4.1501	neg	2M+FA-H	C10H16N2O3	0	59	-1.86444420297854	20488-28-2	0.00812701656801	5.673	5.588	5.659	5.669	5.666	5.654	5.686	5.679	5.681
neg_4038	3-Mercaptoheptyl acetate	metab_7627	HMDB0032372	B(ii)	-	425.2036	4.0178	neg	2M+FA-H	C9H18O2S	0	41.8	-0.312699359043347	548774-80-7	0.00821058648972	5.548	5.464	5.521	5.528	5.519	5.51	5.547	5.54	5.544
neg_4048	Chlormidazole	metab_7638	HMDB0250105	B(ii)	-	301.0757	3.9717	neg	M+FA-H	C15H13ClN2	0	32.9	2.98945626117204	-	0.00913328555363	5.495	5.42	5.488	5.481	5.464	5.494	5.507	5.5	5.501
neg_4058	3-Hydroxypicolinic acid	metab_7649	HMDB0013188	B(ii)	C18620	337.0683	3.9427	neg	2M+Hac-H	C6H5NO3	0	37	2.14071673948267	874-24-8	0.00955251565118	5.229	5.138	5.133	5.198	5.16	5.171	5.194	5.187	5.193
neg_4074	5,7-Dihydroxy-4H-1-benzopyran-4-one	metab_7667	HMDB0032950	B(ii)	C09001	223.0248	3.8871	neg	M+FA-H	C9H6O4	0	51.4	0.161185767015729	31721-94-5	0.0135797644088	4.744	4.92	4.76	4.835	4.902	4.77	4.845	4.835	4.845
neg_4079	L,L-Cyclo(prolylalanyl)	metab_7672	HMDB0303321	B(ii)	-	381.1773	3.8584	neg	2M+FA-H	C8H12N2O2	0	30.4	-1.89181088723611	-	0.0086682579698	5.457	5.364	5.43	5.413	5.421	5.414	5.445	5.438	5.444
neg_4087	2-Pyrocatechuic Acid	metab_7681	HMDB0000397;MJDBOTE0000462	B(i)	C00196	153.0189	3.8421	neg	M-H	C7H6O4	64.6	0	-2.91162746864316	303-38-8	0.00635055969746	5.626	5.723	5.623	5.649	5.683	5.613	5.675	5.67	5.674
neg_4095	Homovanillic Acid	metab_7690	PW_C000074;HMDB0000118;MJDBSJD0000085	B(i)	C05582	181.0506	3.819	neg	M-H	C9H10O4	48.5	0	-0.34551498576403	306-08-1	0.00931967007334	4.923	4.956	4.905	4.902	4.916	4.921	4.931	4.924	4.931
neg_4109	Pimelic Acid	metab_7706	LMFA01170051;HMDB0000857	B(i)	C02656	159.0657	3.7587	neg	M-H	C7H12O4	62.3	0	-3.48436645298408	111-16-0	0.00148762519225	7.079	7.045	7.064	7.085	7.085	7.049	7.092	7.092	7.093
neg_4110	6',7'-Dihydroxybergamottin	metab_7708	HMDB0039066	B(ii)	C22156	393.1313	3.7523	neg	M+Na-2H	C21H24O6	0	50.7	-1.78951374362912	145414-76-2;71339-34-9	0.00948317943548	6.026	5.901	5.976	5.973	5.942	5.979	5.998	5.991	5.998
neg_4121	Elenaic acid	metab_7720	HMDB0039136	B(ii)	-	287.0777	3.7161	neg	M+FA-H	C11H14O6	0	50.2	1.89656559610676	34422-12-3	0.005651274875	5.665	5.501	5.564	5.581	5.528	5.649	5.597	5.596	5.6
neg_4140	(3S)-3-hydroxycyclocitral	metab_7741	HMDB0303972	B(ii)	C19731	213.1132	3.6465	neg	M+FA-H	C10H16O2	0	39.2	0.0470968908109543	-	0.00198889623891	5.413	5.37	5.417	5.43	5.4	5.392	5.429	5.429	5.431
neg_4148	N1-(5-Phospho-a-D-ribosyl)-5,6-dimethylbenzimidazole	metab_7749	HMDB0003882	B(ii)	C04778	339.0759	3.6287	neg	M-H2O-H	C14H19N2O7P	0	60.2	2.20341191240676	-	0.00466441405464	5.074	4.904	5.056	4.985	4.987	5.008	5.044	5.043	5.04
neg_4150	3-(1-Hydroxymethyl-1-propenyl)pentanedioic acid	metab_7752	HMDB0033092	B(ii)	-	201.0767	3.6233	neg	M-H	C9H14O5	0	42.1	-0.6003295695400029	-	0.0109590137759	4.602	4.487	4.557	4.565	4.543	4.597	4.582	4.589	4.591
neg_4162	Terephthalic Acid	metab_7765	HMDB0002428;MJDBOTE0000641	B(i)	C06337	165.0189	3.5768	neg	M-H	C8H6O4	76	0	-2.47869337825571	100-21-0	0.00453818375888	6.313	6.209	6.325	6.306	6.285	6.294	6.314	6.316	6.318
neg_4170	Vanillin	metab_7774	HMDB0245834;HMDB0012308;MJDBOTE0000374	B(i)	C00755	151.0396	3.5442	neg	M-H	C8H8O3	61.2	0	-3.39576117677945	121-33-5	0.000754677495931	5.588	5.528	5.568	5.56	5.547	5.568	5.583	5.583	5.583
neg_4171	Fluticasone propionate	metab_7775	HMDB0005036	B(ii)	-	545.1784	3.5412	neg	M+FA-H	C25H31F3O5S	0	75	-8.39122819311923	80474-14-2	0.00567227993032	5.864	5.637	5.823	5.807	5.735	5.835	5.822	5.82	5.825
neg_4186	Pyridoxal	metab_7791	PW_C001188;HMDB0001545	B(ii)	C00250	393.1313	3.497	neg	2M+Hac-H	C8H9NO3	0	33.5	2.8779203027853	66-72-8	0.00845741165581	5.914	5.775	5.863	5.848	5.792	5.899	5.884	5.878	5.884
neg_4197	Linalool (8-hydroxydihydro-)	metab_7803	HMDB0304700	B(ii)	C06740	695.2581	3.4628	neg	M+FA-H	C32H42O14	0	76.9	3.77631772765832	-	0.00367348878427	6.407	6.313	6.396	6.391	6.365	6.388	6.402	6.401	6.399
neg_421	Isopropyl apiosylglucoside	metab_7818	HMDB0041513	B(ii)	-	353.1459	3.2393	neg	M-H, M+Na-2H	C14H26O10	0	68	1.76454399329209	147742-24-3	0.00622539155839	6.936	6.811	6.931	6.894	6.9	6.904	6.919	6.914	6.915
neg_4216	Gartanin	metab_7825	HMDB0030700	B(ii)	C10063	377.136	3.4097	neg	M-H2O-H	C23H24O6	0	46.6	-8.82274316022189	33390-42-0	0.00535684645207	5.403	5.331	5.404	5.389	5.358	5.404	5.413	5.409	5.413
neg_4220	Zapoterin	metab_7830	HMDB0035984	B(ii)	C08788	451.1805	3.3934	neg	M-H2O-H	C26H30O8	0	67.8	9.14471041761812	23885-43-0;35796-71-5	0.00519084251311	5.609	5.601	5.609	5.599	5.632	5.648	5.629	5.627	5.632
neg_4223	Trans-3-Hydroxycotinine glucuronide	metab_7833	HMDB0001204;PW_C000939	B(ii)	-	349.1047	3.3859	neg	M-H2O-H	C16H20N2O8	0	42.3	1.55390463974009	132929-88-5	0.0224687374386	5.599	5.257	5.57	5.443	5.366	5.574	5.483	5.481	5.498
neg_4226	3-(3,4-Dihydroxyphenyl)lactic acid	metab_7836	HMDB0003503	B(ii)	C01207	179.0347	3.3859	neg	M-H2O-H	C9H10O5	0	36.5	-1.5923530521563998	23028-17-3	0.0110883902052	4.22	4.26	4.243	4.157	4.228	4.286	4.262	4.253	4.261
neg_4233	3-Methyglutaric Acid	metab_7844	-	B(i)	-	145.0501	3.3586	neg	M-H	C6H10O4	55.8	0	-3.49236939362836	-	0.0227657085657	4.224	4.231	4.269	4.223	4.362	4.263	4.258	4.277	4.271
neg_4246	Ryanodine	metab_7858	HMDB0257371	B(ii)	C08705	528.1995	3.3087	neg	M+Cl	C25H35NO9	0	75.8	-2.15517863584618	15662-33-6	0.00555578243283	6.311	6.164	6.293	6.25	6.255	6.278	6.286	6.282	6.283
neg_4255	Bufotenine O-glucoside	metab_7868	HMDB0029564	B(ii)	-	403.1285	3.271	neg	M+K-2H	C18H26N2O6	0	54.5	2.076300217835	64656-15-1	0.00148291417797	5.762	5.546	5.745	5.667	5.682	5.724	5.713	5.712	5.713
neg_4260	4-Hydroxy-3-methoxy-cinnamoylglycine	metab_7874	HMDB0059747	B(ii)	C02564	561.1732	3.2621	neg	2M+Hac-H	C12H13NO5	0	55.9	1.2661766859134198	-	0.00627128007089	5.88	5.636	5.888	5.831	5.819	5.864	5.846	5.841	5.846
neg_4267	Caffeic acid 3-glucoside	metab_7881	HMDB0303040	B(ii)	C10431	387.0941	3.2319	neg	M+FA-H	C15H18O9	0	30.3	2.4563596022240897	24959-81-7	0.0154970207618	5.249	5.161	5.299	5.313	5.285	5.308	5.308	5.296	5.297
neg_4270	Esculetin	metab_7885	HMDB0030819;MJDBOTE0000366	B(i)	C09263	177.019	3.2319	neg	M-H	C9H6O4	81.2	0	-1.79733356435292	305-01-1	0.00155283690736	5.122	5.066	5.102	5.085	5.123	5.124	5.086	5.085	5.086
neg_4285	Cotinine glucuronide	metab_7901	PW_C000801;HMDB0001013	B(ii)	C00190	351.1203	3.1787	neg	M-H	C16H20N2O7	0	36.1	1.5452052427291798	139427-57-9	0.00805361071004	5.361	5.197	5.378	5.379	5.342	5.382	5.394	5.391	5.387
neg_4299	Maleylacetoacetic acid	metab_7916	HMDB0002052;LMFA01170114;PW_C001376	B(ii)	C01036	181.0138	3.1437	neg	M-H2O-H	C8H8O6	0	34.3	-2.08929727511642	5698-52-2	0.025285215883	4.406	4.29	4.431	4.39	4.409	4.548	4.515	4.496	4.516
neg_4311	10-(Phosphonooxy)decyl methacrylate	metab_7931	HMDB0247525	B(ii)	-	359.1023	3.09	neg	M+K-2H	C14H27O6P	0	48.3	-2.46065213531273	-	0.00812441159263	6.073	5.868	6.055	6.015	5.993	6.031	6.056	6.049	6.05
neg_4314	L-Dihydroorotic acid	metab_7934	PW_C001852;HMDB0003349	B(ii)	C00337	315.0552	3.0665	neg	2M-H	C5H6N2O4	0	31.2	-9.64208304244598	5988-19-2	0.00769204705767	5.559	5.355	5.522	5.503	5.48	5.522	5.544	5.538	5.539
neg_4318	P-Toluenesulfonic Acid	metab_7938	HMDB0059933	B(i)	C06677	171.0118	3.0527	neg	M-H	C7H8O3S	44.6	0	-2.14714732734471	104-15-4	0.00761382980667	4.619	4.788	4.676	4.734	4.716	4.654	4.707	4.701	4.702
neg_4323	1-Ipomeanol	metab_7944	HMDB0030473	B(ii)	-	213.0768	3.0364	neg	M+FA-H	C9H12O3	0	33	-0.0376417874825452	34435-70-6	0.0168585076081	5.819	5.815	5.827	5.799	5.809	5.805	5.834	5.821	5.822
neg_4341	Glucosyl (E)-2,6-Dimethyl-2,5-heptadienoate	metab_7964	HMDB0035136	B(ii)	-	353.0996	2.9807	neg	M+K-2H	C15H24O7	0	41.3	-3.8864802990327	261949-43-3	0.00390306238463	6.136	6.032	6.107	6.089	6.086	6.115	6.129	6.126	6.127
neg_4344	Morroniside	metab_7967	HMDB0254897	B(ii)	C17000	405.144	2.9743	neg	M-H	C17H26O11	0	43.9	9.371730572049447	25406-64-8	0.0048923166113	5.597	5.491	5.561	5.517	5.501	5.551	5.57	5.568	5.566
neg_4366	9-Oxo-nonanoic acid	metab_7991	HMDB0094711;LMFA01060160	B(ii)	C16322	217.1082	2.9379	neg	M+FA-H	C9H16O3	0	36.2	0.147271195564499	-	0.00527578004231	5.852	5.769	5.839	5.821	5.805	5.829	5.854	5.852	5.849
neg_4368	Prolylhydroxyproline	metab_7993	HMDB0006695;HMDB0256781	B(ii)	-	227.1038	2.9339	neg	M-H	C10H16N2O4	0	33.9	0.376080243534426	18684-24-7	0.00269279118424	5.298	5.319	5.514	5.548	5.593	5.016	5.5	5.498	5.498
neg_4369	Gibberellin A32	metab_7994	HMDB0035037	B(ii)	-	415.082	2.9276	neg	M+K-2H	C19H22O8	0	50.3	5.00050911262689	32165-30-3	0.0106685238012	5.179	4.907	5.117	5.073	5.016	5.084	5.134	5.132	5.125
neg_4376	4,6-O-Ethylidene-D-glucose	metab_8002	HMDB0246615	B(ii)	-	205.0717	2.9196	neg	M-H	C8H14O6	0	39.3	-0.429948715707331	-	0.00568432966204	4.794	4.687	4.761	4.734	4.733	4.788	4.785	4.78	4.782
neg_4388	1-[(3R,4R,5R)-3-Fluoro-3,4-dihydroxy-5-(1-hydroxyethyl)oxolan-2-yl]pyrimidine-2,4-dione	metab_8015	HMDB0257564	B(ii)	-	311.0449	2.8862	neg	M+Cl	C10H13FN2O6	0	46.2	-1.03971569486716	-	0.00528375541766	6.193	5.947	6.152	6.095	6.045	6.15	6.135	6.133	6.13
neg_4391	Noradrenochrome o-semiquinone	metab_8018	HMDB0013029	B(ii)	-	212.0564	2.8773	neg	M+FA-H	C8H9NO3	0	35.7	-0.125345690213652	-	0.00522682593854	5.164	5.133	5.147	5.14	5.12	5.134	5.172	5.17	5.167
neg_4397	Adipic Acid	metab_8024	LMFA01170048;HMDB0000448	B(i)	C06104	145.0501	2.846	neg	M-H	C6H10O4	75	0	-3.63689193449129	124-04-9	0.00657881506968	5.03	5.098	5.224	5.174	5.171	4.9	5.154	5.152	5.148
neg_4399	Isopropylmaleic acid	metab_8026	HMDB0012241	B(ii)	C02631	203.056	2.832	neg	M+FA-H	C7H10O4	0	68.1	-0.6481013153935861	44976-69-4	0.00615250702891	5.597	5.463	5.592	5.57	5.561	5.616	5.603	5.603	5.608
neg_4401	Cis-Acetylacrylate	metab_8030	HMDB0060461	B(ii)	C07091	273.0621	2.8276	neg	2M+FA-H	C5H6O3	0	35	2.14924872756616	-	0.00707442903662	5.643	5.405	5.62	5.574	5.519	5.638	5.59	5.595	5.596
neg_4403	Bergamottin	metab_8032	HMDB0039309;HMDB0033782	B(ii)	C22152	375.097	2.8231	neg	M+K-2H	C21H22O4	0	62.4	-9.9506712365392	7380-40-7;7437-55-0	0.0113382942367	5.018	4.657	4.936	4.822	4.787	4.856	4.886	4.879	4.889
neg_442	Hydroxygaleon	metab_8050	HMDB0031535	B(ii)	-	363.1202	3.5139	neg	M-H2O-H, M+Na-2H	C20H22O5	0	45.4	-3.43198013609762	61576-09-8	0.00357560472503	5.931	5.809	5.903	5.907	5.872	5.945	5.92	5.922	5.923
neg_4433	Ethyl (S)-3-hydroxybutyrate glucoside	metab_8065	HMDB0031693	B(ii)	-	275.1141	2.7292	neg	M-H2O-H	C12H22O8	0	42.9	1.5148505642907102	-	0.00905502347223	4.788	4.636	4.762	4.715	4.725	4.79	4.804	4.797	4.798
neg_4437	Nitrendipine	metab_8069	PW_C009483;HMDB0015187;MJDBOTE0001495	B(ii)	C07713	405.1307	2.7203	neg	M+FA-H	C18H20N2O6	0	46.5	1.06741304257722	39562-70-4	0.00386807248816	5.252	5.023	5.235	5.153	5.171	5.234	5.243	5.241	5.244
neg_4438	Gingerenone A	metab_8070	HMDB0035403	B(ii)	C10460	377.136	2.7172	neg	M+Na-2H	C21H24O5	0	49.6	-2.9159027843133503	128700-97-0	0.00408225878624	5.652	5.517	5.641	5.588	5.576	5.653	5.644	5.646	5.643
neg_4449	Osmaronin	metab_8082	HMDB0032769	B(ii)	-	240.088	2.6856	neg	M-H2O-H	C11H17NO6	0	41.7	0.980395639998373	160551-60-0	0.00301388887735	4.751	4.638	4.699	4.738	4.726	4.794	4.778	4.779	4.781
neg_4453	Paramethadione	metab_8087	HMDB0014755	B(ii)	C07411	138.0554	2.6727	neg	M-H2O-H	C7H11NO3	0	32.7	-3.8730811892602097	115-67-3	0.00881610982876	4.598	4.559	4.612	4.568	4.586	4.617	4.621	4.62	4.614
neg_4465	Vulgaxanthin II	metab_8100	HMDB0029841	B(ii)	C08569	321.0733	2.6186	neg	M-H2O-H	C14H16N2O8	0	49.3	1.48720689211478	1047-87-6	0.0024836653167	6.584	6.387	6.563	6.51	6.474	6.591	6.55	6.551	6.552
neg_4479	Parasorbic acid	metab_8115	HMDB0301801	B(ii)	C08502	157.0502	2.5659	neg	M+FA-H	C6H8O2	0	43.4	-4.30096623113572	10048-32-5	0.00288270429061	6.087	6.007	6.074	6.036	6.039	6.1	6.085	6.086	6.088
neg_4488	3-Benzyl-1-methyl-2,6-dioxo-7H-purine-8-sulfonic acid	metab_8125	HMDB0257733	B(ii)	-	381.0501	2.5174	neg	M+FA-H	C13H12N4O5S	0	44.1	-2.6829791126880496	-	0.00208733220782	5.664	5.41	5.636	5.55	5.507	5.645	5.591	5.592	5.59
neg_4502	Ethyl glucoside	metab_8142	HMDB0029968;HMDB0242122	B(ii)	-	207.0873	2.4626	neg	M-H	C8H16O6	0	39.1	-0.35279252223945	3198-49-0	0.00364364055557	6.461	6.306	6.443	6.386	6.353	6.455	6.427	6.425	6.428
neg_4504	D-glycero-L-galacto-Octulose	metab_8144	HMDB0029954	B(ii)	-	221.0667	2.4583	neg	M-H2O-H	C8H16O8	0	34.6	0.278010033033793	-	0.00268904756419	5.89	5.725	5.892	5.82	5.792	5.895	5.862	5.862	5.864
neg_4505	Vanillylamine	metab_8145	HMDB0012309	B(ii)	C16666	198.077	2.4583	neg	M+FA-H	C8H11NO2	0	40.8	-0.9532969804282512	1196-92-5	0.00186900599691	6.257	6.126	6.238	6.196	6.168	6.242	6.229	6.229	6.231
neg_4512	3-Hydroxy-4-butanolide	metab_8153	HMDB0034681	B(ii)	-	245.067	2.4281	neg	M-H2O-H	C10H16O8	0	50.7	1.12259194962798	211107-44-7	0.0196407989256	5.419	5.252	5.444	5.4	5.386	5.426	5.414	5.413	5.428
neg_4538	4-Hydroxy-5-(dihydroxyphenyl)-valeric acid-O-methyl-O-sulphate	metab_8181	HMDB0059977	B(ii)	-	381.0502	2.2912	neg	M+FA-H	C12H16O9S	0	55.4	1.45291110412065	-	0.0141236387415	5.569	5.338	5.604	5.5	5.476	5.559	5.53	5.525	5.537
neg_4541	(2R,3S)-Piscidic acid	metab_8185	HMDB0030809	B(ii)	-	301.0571	2.2688	neg	M+FA-H	C11H12O7	0	39.4	2.24096511216492	35388-57-9	0.0118515700133	5.286	5.098	5.355	5.258	5.254	5.374	5.29	5.288	5.298
neg_4543	3-Methoxy-4-hydroxyphenylethyleneglycol sulfate	metab_8187	HMDB0000559	B(ii)	-	309.0292	2.2648	neg	M+FA-H	C9H12O7S	0	39.8	2.40264374396168	3415-67-6	0.00678940550669	5.726	5.482	5.739	5.657	5.624	5.739	5.689	5.687	5.693
neg_4560	Protocatechuic acid 4-glucoside	metab_8206	HMDB0303826	B(ii)	-	315.0729	2.2079	neg	M-H	C13H16O9	0	52.6	2.20266752697921	-	0.00382844255062	5.796	5.686	5.838	5.769	5.75	5.805	5.787	5.789	5.791
neg_4561	Itaconic acid	metab_8207	LMFA01170063;HMDB0002092	B(ii)	C00490	259.0464	2.2079	neg	2M-H	C5H6O4	0	39.9	1.75201870076875	97-65-4	0.0142212693387	5.536	5.432	5.537	5.519	5.52	5.612	5.54	5.543	5.552
neg_4563	Mequinol	metab_8209	HMDB0029696	B(i)	-	123.0445	2.2079	neg	M-H	C7H8O2	61	0	-5.54499146365273	150-76-5	0.00568728902897	4.57	4.452	4.582	4.566	4.552	4.579	4.589	4.587	4.584
neg_4572	Rutacridone epoxide	metab_8219	HMDB0033853	B(ii)	C10739	691.2315	2.1696	neg	2M+FA-H	C19H17NO4	0	36.6	2.71700148573713	77996-03-3	0.00249180971	6.386	6.244	6.426	6.377	6.298	6.417	6.383	6.384	6.385
neg_4586	Carboxyethylphosphoramide	metab_8233	HMDB0249660	B(ii)	-	188.0198	2.0711	neg	M+Na-2H	C3H10N3O3P	0	31.4	-5.04609540666839	-	0.00798591624198	4.944	4.764	4.907	4.856	4.814	4.925	4.862	4.867	4.869
neg_4594	Leurubicin	metab_8242	HMDB0254043	B(ii)	-	691.2314	2.0129	neg	M+Cl	C33H40N2O12	0	82.1	5.859519060402019	-	0.0140552230447	6.225	6.058	6.166	6.091	6.095	6.174	6.141	6.14	6.151
neg_4601	2-Isopropylmalic Acid	metab_8251	HMDB0000402	B(i)	C02504	175.0609	1.9337	neg	M-H	C7H12O5	47.2	0	-1.96562984579498	49601-06-1	0.00797307692494	6.551	6.416	6.547	6.517	6.514	6.551	6.535	6.535	6.541
neg_4603	6-Hydroxyhexanoic acid	metab_8253	HMDB0012843	B(ii)	C06103	131.0707	1.9126	neg	M-H	C6H12O3	0	36.8	-5.02269345683133	1191-25-9	0.00336527409752	5.055	5.016	5.034	5.004	5.009	5.012	5.037	5.034	5.035
neg_4613	Inosine	metab_8263	HMDB0000195;HMDB0247301;PW_C000127;MJDBOTE0000386	B(i)	C00294	267.074	1.8373	neg	M-H	C10H12N4O5	82.2	0	1.83055406954781	58-63-9	0.00685595738636	5.152	5.097	5.246	5.199	5.157	5.194	5.197	5.192	5.197
neg_4618	Resorcinol	metab_8268	HMDB0032037	B(i)	C01751	109.0288	1.8328	neg	M-H	C6H6O2	75.3	0	-6.8008560470533705	108-46-3	0.0191055097963	4.733	4.597	4.73	4.705	4.641	4.73	4.738	4.723	4.737
neg_4640	Indolelactic acid	metab_8293	HMDB0000671	B(ii)	C02043	250.0724	1.8111	neg	M+FA-H	C11H11NO3	0	33.5	1.6706682717018797	7417-65-4	0.0171951165909	4.896	4.742	4.889	4.867	4.871	4.885	4.893	4.892	4.905
neg_4646	2-Oxoadipic Acid	metab_8299	HMDB0000225	B(i)	C00322	159.0295	1.8076	neg	M-H	C6H8O5	47.3	0	-2.70884054728634	3184-35-8	0.00970464533385	4.375	4.291	4.413	4.314	4.414	4.344	4.334	4.342	4.339
neg_466	10-Chloromethyl-11-demethyl-12-oxo-calanolide A	metab_8314	HMDB0250038	B(ii)	-	409.0815	3.8544	neg	M-H, M+Na-2H	C21H21ClO5	0	60.4	-2.37200542931634	-	0.00711384444872	5.366	5.205	5.337	5.324	5.298	5.354	5.352	5.347	5.353
neg_4690	Shikimic acid	metab_8344	HMDB0003070	B(ii)	C00493	173.0452	1.4658	neg	M-H	C7H10O5	0	31.9	-2.03039500120364	138-59-0	0.0132114863216	5.611	5.48	5.576	5.561	5.569	5.579	5.584	5.583	5.594
neg_47	B-D-Xylopyranosyl-(1->4)-a-L-rhamnopyranosyl-(1->2)-L-arabinose	metab_8354	HMDB0041221	B(ii)	-	463.1232	0.6001	neg	M+Cl, M+FA-H, M-H	C16H28O13	0	71.5	1.86372259559507	-	0.00492645016347	6.562	6.499	6.561	6.541	6.504	6.553	6.567	6.565	6.569
neg_4712	Threonic Acid	metab_8369	HMDB0000943	B(i)	C01620	135.0292	1.3323	neg	M-H	C4H8O5	37.3	0	-5.373384532791151	7306-96-9	0.00776859344143	4.687	4.588	4.812	4.775	4.88	4.644	4.769	4.774	4.775
neg_4748	4-Pyridoxic acid	metab_8408	PW_C000011;HMDB0000017	B(ii)	C00847	228.0514	1.1581	neg	M+FA-H	C8H9NO4	0	44.1	0.4317640553900829	82-82-6	0.0133780890449	5.067	4.985	5.02	4.995	5.005	5.028	5.02	5.025	5.032
neg_475	Herbimycin a	metab_8410	HMDB0253109	B(ii)	C11225	573.2773	3.9904	neg	M-H, M+Na-2H	C30H42N2O9	0	64.6	-7.79036475507926	70563-58-5	0.0075872481235	6.949	6.897	6.928	6.938	6.92	6.918	6.956	6.95	6.955
neg_4754	Quinic Acid	metab_8415	HMDB0042004;HMDB0003072;MJDBOTE0000415	B(i)	C00296	191.0559	1.1467	neg	M-H	C7H12O6	49.4	0	-1.0726134232430602	91-63-4;77-95-2	0.00769228461435	5.734	5.651	5.669	5.661	5.648	5.74	5.681	5.686	5.687
neg_4778	Alpha-D-Xylopyranosyl-(1->6)-beta-D-glucopyranosyl-(1->4)-D-glucose	metab_8441	HMDB0039705	B(ii)	-	473.1519	1.0563	neg	M-H	C17H30O15	0	48.9	1.49810025459961	69637-98-5	0.0125772052688	5.734	5.584	5.591	5.565	5.544	5.693	5.614	5.622	5.624
neg_478	BETA-D-LACTOSE	metab_8443	HMDB0041627	B(i)	C01970	341.1094	0.6001	neg	M-H, M+FA-H	C12H22O11	35.9	0	1.40909209460036	5965-66-2	0.00980283987218	4.856	5.032	5.076	5.102	5.051	4.913	5.067	5.065	5.073
neg_4781	L-Erythrulose	metab_8445	HMDB0006293	B(i)	C02045	119.0343	1.0445	neg	M-H	C4H8O4	43.1	0	-5.93060682240465	533-50-6	0.00848292719392	5.531	5.559	5.496	5.482	5.457	5.576	5.507	5.513	5.507
neg_4783	Eravacycline	metab_8447	HMDB0251900	B(ii)	-	595.1655	1.0322	neg	M+K-2H	C27H31FN4O8	0	52.7	7.70983941122746	-	0.00703410670259	5.947	5.791	5.917	5.845	5.786	5.906	5.878	5.882	5.884
neg_479	7-Epi-12-hydroxyjasmonic acid	metab_8454	HMDB0303749	B(ii)	-	225.1134	4.0621	neg	M-H, M+Cl	C12H18O4	0	38.7	0.5277724048211621	-	0.00522647516511	5.745	5.7	5.721	5.738	5.732	5.727	5.755	5.751	5.751
neg_48	(S)-3-Hydroxyisobutyric acid	metab_8465	PW_C000016;HMDB0000023	B(ii)	C06001	149.045	0.6001	neg	M-H, M+FA-H, M-H2O-H	C4H8O3	0	38.1	-5.44264725318182	2068-83-9;26543-05-5	0.001827008521	4.883	4.866	4.998	4.932	4.976	4.99	4.952	4.952	4.954
neg_4808	8-Prenylnaringenin	metab_8474	HMDB0247465	B(ii)	C18023	321.1128	0.9155	neg	M-H2O-H	C20H20O5	0	38.5	-1.21310818630312	-	0.0105804018694	5.285	5.211	5.204	5.195	5.147	5.248	5.235	5.243	5.235
neg_4899	Raltitrexed	metab_8571	HMDB0014438;MJDBOTE0000856	B(ii)	C11372	457.1207	0.6079	neg	M-H	C21H22N4O6S	0	86.4	4.2274516328824	112887-68-0	0.00583272331705	5.097	5.053	5.089	5.093	5.052	5.079	5.1	5.103	5.105
neg_4906	6-Thiourate	metab_8580	HMDB0060417	B(ii)	C16613	182.9966	0.6079	neg	M-H	C5H4N4O2S	0	41.8	-8.921502814285551	2002-60-0	0.00604241491392	4.58	4.454	4.522	4.473	4.474	4.53	4.528	4.526	4.531
neg_4911	Cefpirome	metab_8586	HMDB0041852	B(ii)	C11199	559.1055	0.6001	neg	M+FA-H	C22H22N6O5S2	0	47.8	-3.85312732463606	84957-29-9	0.0148599014569	5.141	5.121	5.218	5.123	5.191	5.101	5.206	5.204	5.216
neg_4916	N-Succinyl-L,L-2,6-diaminopimelate	metab_8591	HMDB0012267	B(ii)	C04421	325.0782	0.6001	neg	M+Cl	C11H18N2O7	0	56.4	-8.925699412164288	26605-36-7	0.00797223755454	4.867	4.868	4.793	4.826	4.836	4.878	4.877	4.875	4.882
neg_4919	Myo-Inositol	metab_8594	PW_C000137;HMDB0000211;MJDBOTE0000341	B(i)	C00137	179.0558	0.6001	neg	M-H	C6H12O6	37.7	0	-1.65073818424077	87-89-8	0.00508023175227	4.661	4.688	4.732	4.717	4.716	4.717	4.737	4.741	4.737
neg_4923	Fructose lactate	metab_8599	HMDB0252491	B(ii)	-	267.0727	0.5917	neg	M-H	C9H16O9	0	42.3	1.89208416765771	-	0.00650519775299	4.973	4.884	4.976	4.907	4.879	4.985	4.951	4.956	4.957
neg_4925	Methyl sulfate	metab_8601	HMDB0303684;HMDB0254614	B(ii)	C02704	110.975	0.5917	neg	M-H	CH4O4S	0	33.9	-6.90565922230667	75-93-4	0.00171601213703	4.781	4.704	4.751	4.715	4.729	4.746	4.752	4.752	4.753
neg_4936	Galactinol	metab_8613	PW_C002585;HMDB0005826	B(i)	C01235	377.0861	0.5683	neg	M+Cl	C12H22O11	52.7	0	1.5536673335349098	3687-64-7	0.00157812564057	5.43	5.588	5.761	5.722	5.729	5.532	5.689	5.688	5.689
neg_4974	Safrolglycol	metab_8655	-	B(i)	-	217.0484	0.5448	neg	M+Na-2H	C10H12O4	35.8	0	1.00292822543704	-	0.0366476278128	4.559	4.668	4.992	4.911	4.813	4.916	4.851	4.879	4.88
neg_5017	Phosphate	metab_8702	HMDB0001429;PW_C001104	B(i)	C00009	96.9688	0.5291	neg	M-H	H3O4P	97.5	0	-8.415951201401349	7664-38-2;14265-44-2	0.00829779374751	3.556	4.319	2.826	3.199	3.007	3.4	3.366	3.359	3.361
neg_5050	2,3-Dihydroxypropanamide	metab_8739	HMDB0245395	B(ii)	-	104.0345	0.5056	neg	M-H	C3H7NO3	0	31.9	-7.34192763618233	-	0.0101162000491	4.359	4.57	4.568	4.697	4.816	3.888	4.605	4.603	4.612
neg_5131	MALEAMIC ACID	metab_8829	HMDB0254310	B(ii)	C01596	96.0102	0.4665	neg	M-H2O-H	C4H5NO3	0	51.1	9.26373245785167	557-24-4	0.0120856508544	4.531	4.522	4.386	4.421	4.4	4.512	4.473	4.464	4.473
neg_5180	Fipronil	metab_8883	HMDB0252265	B(ii)	C11099	470.9046	0.415	neg	M+Cl	C12H4Cl2F6N4OS	0	30.5	-8.07120546690935	120068-37-3	0.0122314300048	4.545	4.732	4.692	4.649	4.605	4.656	4.642	4.651	4.642
neg_529	Apigenin 7-[p-coumaroyl-(->2)-[glucuronyl-(1->3)]-glucuronyl-(1->2)-glucuronide]	metab_8966	HMDB0038297	B(ii)	-	943.1801	4.7054	neg	M-2H, M-H	C42H40O25	0	72.4	1.62004314429577	-	0.00690421427432	6.685	6.645	6.663	6.671	6.652	6.732	6.678	6.676	6.682
neg_564	Piperonyl sulfoxide	metab_9005	HMDB0258607	B(ii)	C19147	323.1691	5.9427	neg	M-H, M+FA-H	C18H28O3S	0	34.2	1.49942774893463	120-62-7	0.0301584651552	5.847	6.11	5.833	6.004	6.036	6.025	5.827	5.83	5.851
neg_566	Isokaempferide	metab_9007	HMDB0302564;LMPK12112688	B(i)	C05902	299.0564	5.9427	neg	M-H, M+FA-H	C16H12O6	39.8	0	0.935603303890064	-	0.00720555184084	5.237	5.178	5.094	5.099	5.148	5.245	5.199	5.204	5.199
neg_569	S-adenosyl-L-methioninamine	metab_9010	HMDB0000988;HMDB0304476	B(ii)	C01137	355.159	6.0522	neg	M-H, M+Na-2H	C14H24N6O3S+2	0	46.7	9.013903186344882	22365-13-5	0.00394046542444	6.674	6.53	6.63	6.591	6.568	6.644	6.612	6.608	6.611
neg_573	PI(6 keto-PGF1alpha/22:5(7Z,10Z,13Z,16Z,19Z))	metab_9015	HMDB0278238	B(ii)	-	1019.5074	6.1608	neg	M+Na-2H, M+Cl	C51H83O17P	0	80.5	-4.06408692329142	-	0.139543529287	6.166	6.424	6.053	6.103	6.12	6.274	6.184	6.183	6.074
neg_591	Phthalic Acid	metab_9035	HMDB0002107;MJDBOTE0000627	B(i)	C01606	165.0189	6.3666	neg	M-H, M+FA-H	C8H6O4	86.4	0	-2.90289958581734	88-99-3	0.0117457485946	5.925	5.739	5.911	5.861	5.851	5.893	5.888	5.879	5.887
neg_626	PG(22:6(4Z,7Z,11E,13Z,15E,19Z)-2OH(10S,17)/16:0)	metab_9074	HMDB0268640	B(ii)	-	847.4758	7.0846	neg	M+Na-2H, M+Cl	C44H75O12P	0	37.5	1.8433134657486696	-	0.0598646221317	6.58	6.556	6.639	6.591	6.554	6.576	6.61	6.617	6.568
neg_64	Osmundalactone	metab_9089	HMDB0031303	B(ii)	-	173.0452	1.8269	neg	M-H, M+FA-H, 2M+FA-H	C6H8O3	0	47	-2.68169438255412	69308-39-0	0.00509522168617	6.002	5.889	6.006	5.972	5.947	5.975	5.975	5.977	5.979
neg_667	MAB 4	metab_9119	HMDB0030715	B(ii)	-	409.1671	6.1928	neg	M-H2O-H, M+Na-2H	C22H28O6	0	64.5	9.90685945404809	30390-15-9	0.00443136630263	5.57	5.524	5.556	5.537	5.513	5.553	5.56	5.557	5.558
neg_674	PI(22:5(7Z,10Z,13Z,16Z,19Z)/6 keto-PGF1alpha)	metab_9127	HMDB0278237	B(ii)	-	1019.5073	6.318	neg	M+Na-2H, M+Cl	C51H83O17P	0	89.8	-4.16735352275559	-	0.0595292677363	6.13	6.393	6.145	6.052	6.017	6.116	6.134	6.132	6.087
neg_681	Medicagenate	metab_9135	HMDB0304417;HMDB0034551	B(ii)	-	499.3071	6.318	neg	M-H, M+Cl	C30H44O6-2	0	77.1	1.26208229391632	599-07-5	0.00880144006832	5.825	5.637	5.822	5.79	5.759	5.784	5.84	5.833	5.839
neg_74	L-erythro-5-(1-Hydroxyethyl)-2(5H)-furanone	metab_9200	HMDB0033285	B(ii)	-	315.109	6.3336	neg	2M-H, 2M+Hac-H, 2M+FA-H	C6H8O3	0	34.6	1.94985934176981	54621-96-4	0.00926626419255	5.512	5.195	5.436	5.386	5.318	5.476	5.437	5.429	5.436
neg_780	D-Sorbitol	metab_9245	HMDB0000247;MJDBOTE0001050	B(i)	C00794	181.0715	0.5213	neg	M-H	C6H14O6	64.5	0	-1.38547731220104	50-70-4	0.00856294448998	4.108	4.423	4.442	4.426	4.355	4.41	4.374	4.367	4.374
neg_829	Glyceric Acid	metab_9298	HMDB0000139;PW_C000090	B(i)	C00258	105.0185	0.5917	neg	M-H	C3H6O4	87.8	0	-7.435814404096611	473-81-4	0.00412905667052	4.536	4.601	4.559	4.528	4.573	4.524	4.562	4.561	4.564
neg_86	Antcin K	metab_9332	HMDB0249891	B(ii)	-	487.3072	6.318	neg	M-H, M+FA-H, M-H2O-H	C29H44O6	0	76.8	1.50251004560405	-	0.00521473346155	6.763	6.688	6.757	6.747	6.725	6.762	6.775	6.771	6.774
neg_877	A-L-Arabinofuranosyl-(1->2)-[a-D-mannopyranosyl-(1->6)]-D-mannose	metab_9351	HMDB0039818	B(ii)	-	473.1518	0.7798	neg	M-H	C17H30O15	0	66.5	1.37794526464771	-	0.0097857349361	5.84	5.844	5.772	5.746	5.667	5.83	5.793	5.791	5.785
neg_887	Uridine	metab_9361	PW_C000202;HMDB0000296;MJDBOTE0000788	B(ii)	C00299	487.1311	0.862	neg	2M-H	C9H12N2O6	0	74.1	-1.49982922392578	58-96-8	0.00462512555371	5.813	5.791	5.737	5.741	5.654	5.803	5.756	5.755	5.752
neg_896	Benzoyl glucuronide (Benzoic acid)	metab_9371	HMDB0010324	B(ii)	-	343.0675	0.9105	neg	M+FA-H	C13H14O8	0	34.2	1.39425768312105	19237-53-7	0.0116630691161	4.864	4.842	4.819	4.81	4.712	4.905	4.803	4.808	4.798
neg_915	Mometasone	metab_9392	HMDB0014902	B(ii)	C07816	471.136	1.0104	neg	M+FA-H	C22H28Cl2O4	0	64.3	3.10153700925224	105102-22-5	0.00667203641847	5.592	5.519	5.49	5.48	5.395	5.557	5.504	5.509	5.507
neg_931	Indacaterol-8-O-glucuronide	metab_9409	HMDB0061152	B(ii)	-	605.1944	1.0673	neg	M+K-2H	C30H36N2O9	0	72.4	6.5414157775447	-	0.0053824684977	6.01	5.926	5.92	5.916	5.829	6.01	5.931	5.934	5.935
neg_954	2-Pyrimidine Acetic Acid	metab_9433	-	B(i)	-	137.035	1.1943	neg	M-H	C6H6N2O2	53.5	0	-4.545324614068241	-	0.0154183214107	6.066	6.077	6.308	6.36	6.433	5.622	6.266	6.277	6.278
neg_982	Mesylate	metab_9464	HMDB0240280	B(ii)	C11145	94.98	1.358	neg	M-H	CH4O3S	0	35.8	-8.301494830923389	75-75-2	0.00260429813252	4.522	4.355	4.482	4.431	4.452	4.49	4.48	4.481	4.482
neg_983	Xanthine	metab_9465	PW_C000198;HMDB0000292;MJDBOTE0000403	B(i)	C00385	151.0256	1.367	neg	M-H	C5H4N4O2	46.8	0	-3.5620706364724906	69-89-6	0.0209836376758	4.849	4.871	5.254	5.206	5.169	4.682	5.11	5.126	5.127
neg_992	Deoxyuridine	metab_9473	HMDB0245528;PW_C000007;HMDB0000012;MJDBOTE0000510	B(ii)	C00526	501.1468	1.4322	neg	2M+FA-H	C9H12N2O5	0	74.2	-1.34061543343998	951-78-0	0.0117676482699	5.532	5.318	5.432	5.375	5.402	5.433	5.425	5.433	5.434
neg_998	Citramalic Acid	metab_9478	HMDB0000426	B(i)	C00815	147.0294	1.4658	neg	M-H	C5H8O5	41.8	0	-3.68505222441434	2306-22-1;597-44-4	0.0396854150751	4.788	4.83	4.783	4.929	4.97	4.753	4.815	4.845	4.846
neg_1906	4-Nitrophenol	metab_9480	HMDB0001232;HMDB0041950;MJDBOTE0000622	B(i)	C00870	138.0191	5.2612	neg	M-H	C6H5NO3	72.3	0	-4.36242152674479	100-02-7;98-95-3	0.00772102389771	4.285	4.362	4.334	4.332	4.405	4.272	4.359	4.364	4.366
neg_828	Ascorbic acid	metab_9481	HMDB0000044;PW_C000031	B(ii)	C00072	351.0575	0.5839	neg	2M-H	C6H8O6	0	42.4	1.61153318338346	50-81-7	0.00162276735186	5.238	5.298	5.24	5.19	5.136	5.238	5.23	5.23	5.231
neg_5013	Aspartic Acid	metab_9482	HMDB0006483;HMDB0000191;MJDBOTE0000530	B(i)	C00049	132.0296	0.5291	neg	M-H	C4H7NO4	93.3	0	-4.92507742523087	617-45-8;1783-96-6;56-84-8	0.00687748741546	4.689	4.895	5.026	5.082	5.185	4.254	4.991	4.988	4.994
neg_2928	Benzoic Acid	metab_9483	HMDB0304270;HMDB0013676;HMDB0001870;HMDB0303719;HMDB0013677;HMDB0006115;HMDB0004461;MJDBOTE0000832	B(i)	C09815	121.0288	6.3666	neg	M-H	C7H6O2	42.6	0	-6.14777542222193	65-85-0;100-52-7;55-21-0;99-10-5;303-07-1	0.0123076590035	5.183	5.129	5.185	5.174	5.167	5.179	5.189	5.179	5.18
neg_3543	Gibberellin A15	metab_9484	LMPR0104170017;HMDB0303456	B(ii)	C11860	375.1816	5.5203	neg	M+FA-H	C20H26O4	0	39.7	0.929187562593657	-	0.00713778091685	5.14	5.065	5.076	5.085	5.101	5.107	5.131	5.127	5.125
neg_439	Homogentisic Acid	metab_9485	HMDB0000130;HMDB0001336;PW_C000084;MJDBOTE0001186	B(i)	C00544	167.0346	3.4791	neg	M-H2O-H, M-H	C8H8O4	75.9	0	-2.36087444430851	451-13-8;102-32-9	0.00150128970347	5.604	5.636	5.59	5.599	5.629	5.608	5.627	5.627	5.628
neg_3734	Imazamethabenz-methyl	metab_9486	HMDB0034913	B(ii)	C11494	309.1198	4.9594	neg	M+Na-2H	C16H20N2O3	0	44.9	-7.846907366433769	81405-85-8	0.00776002671305	5.301	5.114	5.238	5.226	5.154	5.228	5.247	5.241	5.242
neg_3523	Kanokoside A	metab_9487	HMDB0035635	B(ii)	C17428	475.1825	5.5395	neg	M-H	C21H32O12	0	48.6	0.79712874639384	64703-85-1	0.0100324236916	5.503	5.223	5.426	5.357	5.3	5.454	5.42	5.418	5.411
neg_4994	L-Glutamic Acid	metab_9488	HMDB0060475;HMDB0000148;PW_C000095;HMDB0003339;MJDBOTE0000649	B(i)	C00025	146.0453	0.537	neg	M-H	C5H9NO4	91.7	0	-3.77265369997372	6893-26-1;56-86-0	0.0088893957178	4.653	4.768	4.904	4.902	4.888	4.618	4.819	4.816	4.824
neg_4884	Malic Acid	metab_9489	HMDB0000156;PW_C000592;MJDBOTE0000694	B(i)	C00149	133.0136	0.6236	neg	M-H	C4H6O5	88.3	0	-5.0163918671134295	97-67-6;6915-15-7;617-48-1	0.00634623941556	4.827	4.842	4.974	4.936	5.048	5.046	4.979	4.983	4.985
neg_2048	Zeranol	metab_9490	HMDB0032702;HMDB0041824	B(i)	C14752	321.1712	5.5788	neg	M-H	C18H26O5	37	0	1.53611079732948	36455-72-8;26538-44-3	0.00581045043989	5.433	5.387	5.404	5.39	5.357	5.401	5.423	5.421	5.418
